# Supplementary material for: Synthesis, crystal structure and spectroscopic and Hirshfeld surface analysis of 4-hy­droxy-3-meth­oxy-5-nitro­benzaldehyde
Source: Acta Crystallogr E Crystallogr Commun. 2020 Jan 21;76(Pt 2):239–44. doi: 10.1107/S2056989020000225 (PMC7001823; doi:10.1107/S2056989020000225)
Supplement: Supplementary file 1 [file e-76-00239-sup1.cif]

##############################################################################
#                                                                            #
# This CIF contains the data in a paper accepted for publication in          #
# Acta Crystallographica Section E. It conforms to the requirements of       #
# Notes for Authors for Acta Crystallographica Section E, and has been       #
# peer reviewed under the auspices of the IUCr Commission on Journals.       #
#                                                                            #
# Full details of the Crystallographic Information File format               #
# are given in the paper "The Crystallographic Information File (CIF):       #
# a New Standard Archive File for Crystallography" by S. R. Hall, F. H.      #
# Allen and I. D. Brown [Acta Cryst. (1991), A47, 655-685].                  #
#                                                                            #
# The current version of the core CIF dictionary is obtainable from          #
# ftp://ftp.iucr.org/pub/cif_core.dic.                                       #
#                                                                            #
# Software is freely available for graphical display of the structure(s)     #
# in this CIF. For information consult the CIF software page                 #
# http://www.iucr.org/resources/cif/software.                                #
#                                                                            #
# This file may be used for bona fide research purposes within the           #
# scientific community so long as proper attribution is given to the journal # 
# article from which it was obtained.                                        #
#                                                                            #
##############################################################################
data_global
_audit_creation_method     'WinGX routine CIF_UPDATE'
_audit_conform_dict_name     cif_core.dic
_audit_conform_dict_version     2.4.3
_journal_data_validation_number     ?
_journal_date_recd_electronic     2019-12-17
_journal_date_accepted     2020-01-09
_journal_name_full     'Acta Crystallographica, Section E'
_journal_year     2020
_journal_volume     76
_journal_issue      2
_journal_page_first     239
_journal_page_last     244
_journal_paper_category     GO
_journal_paper_doi     10.1107/S2056989020000225
_journal_coeditor_code     SU5534
_publ_contact_author_name     'Vusak, Vitomir'
_publ_contact_author_address
;
PLIVA Croatia Ltd.
Prilaz baruna Filipovi\'ca 29
HR-10000 Zagreb
Croatia
;
_publ_contact_author_email     'vitomir.vusak@pliva.com'
_publ_contact_author_fax     ' '
_publ_contact_author_phone     '+385 1 3722 331'
_publ_section_title
;
Synthesis, crystal structure and spectroscopic and Hirshfeld surface analysis of
4-hydroxy-3-methoxy-5-nitrobenzaldehyde
;
_publ_section_title_footnote     .
loop_
    _publ_author_name
    _publ_author_footnote
    _publ_author_address
    'Vusak, Vitomir' .
;
PLIVA Croatia Ltd., Prilaz baruna Filipovi\'ca 29, HR-10000 Zagreb,
Croatia
;
    'Vusak, Darko' .
;
Department of Chemistry, Faculty of Science, University of Zagreb, Horvatovac
102a, HR-10000 Zagreb,
Croatia
;
    'Molcanov, Kresimir' .
;
Department of Physical Chemistry, Ru\/der Bo\<skovi\'c Institute,
Bijeni\<cka cesta 54, HR-10000 Zagreb,
Croatia
;
    'Ernest, Mestrovic'
; Current address: Xellia Ltd, Slavonska avenija 24/6, HR-10000 Zagreb,
Croatia.
;
;
PLIVA Croatia Ltd., Prilaz baruna Filipovi\'ca 29, HR-10000 Zagreb,
Croatia
;
_publ_section_synopsis
;
The title molecule is planar with an r.m.s. deviation for all non-hydrogen atoms
of 0.018 \%A. An intramolecular O1---H1...O5 hydrogen bond involving the
adjacent hydroxyl and nitro groups closes an <i>S</i>(6) ring motif.
;
data_I
_audit_creation_method     'WinGX routine CIF_UPDATE'
_chemical_name_systematic
;
4-Hydroxy-3-methoxy-5-nitrobenzaldehyde
;
_chemical_formula_moiety     'C8 H7 N O5'
_chemical_formula_sum     'C8 H7 N O5'
_chemical_formula_iupac     'C8 H7 N O5'
_chemical_formula_weight     197.15
_symmetry_cell_setting     monoclinic
_symmetry_space_group_name_H-M     'P 21/c'
_symmetry_space_group_name_Hall     '-P 2ybc'
loop_
    _space_group_symop_id
    _space_group_symop_operation_xyz
    1 'x,y,z'
    2 '-x,1/2+y,1/2-z'
    3 '-x,-y,-z'
    4 'x,1/2-y,1/2+z'
_cell_length_a     6.8249(2)
_cell_length_b     14.3395(5)
_cell_length_c     8.9089(3)
_cell_angle_alpha     90
_cell_angle_beta     106.678(4)
_cell_angle_gamma     90
_cell_volume     835.21(5)
_cell_formula_units_Z     4
_cell_measurement_reflns_used     2167
_cell_measurement_theta_min     3.199
_cell_measurement_theta_max     75.594
_cell_measurement_temperature     293(2)
_exptl_crystal_description     block
_exptl_crystal_colour     yellow
_exptl_crystal_size_max     0.30
_exptl_crystal_size_mid     0.15
_exptl_crystal_size_min     0.13
_exptl_crystal_density_diffrn     1.568
_exptl_crystal_F_000     408
_exptl_absorpt_coefficient_mu     1.157
_exptl_absorpt_correction_type     multi-scan
_exptl_absorpt_process_details
;
(CrysAlis PRO; Rigaku OD, 2018)
;
_exptl_absorpt_correction_T_min     0.64713
_exptl_absorpt_correction_T_max     1
_diffrn_ambient_temperature     293(2)
_diffrn_source     'micro-focus sealed X-ray tube'
_diffrn_radiation_type     CuK\a
_diffrn_radiation_wavelength     1.54184
_diffrn_radiation_monochromator     mirror
_diffrn_measurement_device_type     'Rigaku Xcalibur Ruby Nova'
_diffrn_measurement_method     '\w scans'
_diffrn_detector_area_resol_mean     10.4323
_diffrn_reflns_number     3633
_diffrn_reflns_av_R_equivalents     0.0156
_diffrn_reflns_av_unetI/netI     0.0233
_diffrn_reflns_theta_min     6.772
_diffrn_reflns_theta_max     75.963
_diffrn_reflns_theta_full     67.684
_diffrn_measured_fraction_theta_max     0.975
_diffrn_measured_fraction_theta_full     0.986
_diffrn_reflns_limit_h_min     -8
_diffrn_reflns_limit_h_max     8
_diffrn_reflns_limit_k_min     -16
_diffrn_reflns_limit_k_max     17
_diffrn_reflns_limit_l_min     -7
_diffrn_reflns_limit_l_max     11
_reflns_number_total     1697
_reflns_number_gt     1574
_reflns_threshold_expression     'I > 2\s(I)'
_refine_ls_structure_factor_coef     Fsqd
_refine_ls_matrix_type     full
_refine_ls_R_factor_all     0.0424
_refine_ls_R_factor_gt     0.0404
_refine_ls_wR_factor_ref     0.1735
_refine_ls_goodness_of_fit_ref     0.808
_refine_ls_restrained_S_all     0.808
_refine_ls_number_reflns     1697
_refine_ls_number_parameters     127
_refine_ls_number_restraints     0
_refine_ls_hydrogen_treatment     constr
_refine_ls_weighting_scheme     calc
_refine_ls_weighting_details
                      'w=1/[\s^2^(Fo^2^)+(0.2000P)^2^] where P=(Fo^2^+2Fc^2^)/3'
_atom_sites_solution_hydrogens     geom
_atom_sites_solution_primary     direct
_atom_sites_solution_secondary     difmap
_refine_ls_shift/su_max     0.001
_refine_ls_shift/su_mean     0
_refine_diff_density_max     0.269
_refine_diff_density_min     -0.165
_refine_ls_extinction_method     none
loop_
    _atom_type_symbol
    _atom_type_description
    _atom_type_scat_dispersion_real
    _atom_type_scat_dispersion_imag
    _atom_type_scat_source
    C C 0.0181 0.0091 'International Tables Vol C Tables 4.2.6.8 and 6.1.1.4'
    H H 0 0 'International Tables Vol C Tables 4.2.6.8 and 6.1.1.4'
    N N 0.0311 0.018 'International Tables Vol C Tables 4.2.6.8 and 6.1.1.4'
    O O 0.0492 0.0322 'International Tables Vol C Tables 4.2.6.8 and 6.1.1.4'
_computing_data_collection
;
CrysAlis PRO (Rigaku OD, 2018)
;
_computing_cell_refinement
;
CrysAlis PRO (Rigaku OD, 2018)
;
_computing_data_reduction
;
CrysAlis PRO (Rigaku OD, 2018)
;
_computing_structure_solution
;
SHELXS97 (Sheldrick, 2008)
;
_computing_structure_refinement
;
SHELXL2017 (Sheldrick, 2015)
;
_computing_molecular_graphics
;
Mercury (Macrae <i>et al.</i>,  2008)
;
_computing_publication_material
;
SHELXL2017 (Sheldrick, 2015), PLATON (Spek, 2020) and publCIF
(Westrip,
2010)
;
loop_
    _atom_site_type_symbol
    _atom_site_label
    _atom_site_fract_x
    _atom_site_fract_y
    _atom_site_fract_z
    _atom_site_U_iso_or_equiv
    _atom_site_adp_type
    _atom_site_calc_flag
    _atom_site_occupancy
    _atom_site_disorder_assembly
    _atom_site_disorder_group
    O O1 0.24420(14) 0.44411(6) 0.92251(10) 0.0442(3) Uani d 1 . .
    H H1 0.258885 0.488242 0.868197 0.066 Uiso calc 1 . .
    O O2 0.19059(16) 0.31818(6) 1.10856(11) 0.0506(3) Uani d 1 . .
    O O3 0.23301(16) 0.48763(7) 1.62543(10) 0.0508(3) Uani d 1 . .
    O O4 0.3265(2) 0.72037(7) 1.06656(14) 0.0655(4) Uani d 1 . .
    O O5 0.29317(17) 0.62262(8) 0.87895(11) 0.0547(3) Uani d 1 . .
    N N1 0.30056(15) 0.64166(7) 1.01585(12) 0.0422(3) Uani d 1 . .
    C C1 0.27609(15) 0.56669(8) 1.11855(13) 0.0353(3) Uani d 1 . .
    C C2 0.24838(14) 0.47461(7) 1.06403(13) 0.0347(3) Uani d 1 . .
    C C3 0.22165(16) 0.40479(8) 1.17059(14) 0.0375(3) Uani d 1 . .
    C C4 0.22427(16) 0.42865(8) 1.32044(13) 0.0386(3) Uani d 1 . .
    H H4 0.206582 0.382706 1.389078 0.046 Uiso calc 1 . .
    C C5 0.25347(16) 0.52194(8) 1.37123(13) 0.0377(3) Uani d 1 . .
    C C6 0.27967(15) 0.59084(8) 1.27155(13) 0.0376(3) Uani d 1 . .
    H H6 0.299441 0.652439 1.305155 0.045 Uiso calc 1 . .
    C C7 0.25478(19) 0.54494(9) 1.53231(14) 0.0424(3) Uani d 1 . .
    H H7 0.273358 0.60689 1.564115 0.051 Uiso calc 1 . .
    C C8 0.1668(2) 0.24460(10) 1.21046(17) 0.0577(4) Uani d 1 . .
    H H8A 0.145807 0.186668 1.154094 0.086 Uiso calc 1 . .
    H H8B 0.287788 0.240337 1.297763 0.086 Uiso calc 1 . .
    H H8C 0.05098 0.257453 1.247879 0.086 Uiso calc 1 . .
loop_
    _atom_site_aniso_label
    _atom_site_aniso_U_11
    _atom_site_aniso_U_22
    _atom_site_aniso_U_33
    _atom_site_aniso_U_12
    _atom_site_aniso_U_13
    _atom_site_aniso_U_23
    O1 0.0671(5) 0.0406(5) 0.0279(5) -0.0002(3) 0.0184(4) -0.0015(3)
    O2 0.0823(6) 0.0336(5) 0.0392(6) -0.0058(4) 0.0229(5) -0.0032(3)
    O3 0.0749(6) 0.0513(6) 0.0302(5) -0.0034(4) 0.0214(4) -0.0005(3)
    O4 0.1106(9) 0.0351(6) 0.0529(7) -0.0071(5) 0.0268(6) 0.0028(4)
    O5 0.0838(7) 0.0512(6) 0.0326(6) -0.0033(4) 0.0223(5) 0.0063(4)
    N1 0.0540(5) 0.0378(6) 0.0353(6) -0.0005(4) 0.0135(4) 0.0052(4)
    C1 0.0423(5) 0.0336(6) 0.0304(6) 0.0017(4) 0.0112(4) 0.0029(4)
    C2 0.0415(5) 0.0366(6) 0.0274(6) 0.0017(4) 0.0120(4) 0.0014(4)
    C3 0.0481(5) 0.0335(7) 0.0318(6) -0.0002(4) 0.0126(4) 0.0002(4)
    C4 0.0517(6) 0.0353(6) 0.0316(6) -0.0014(4) 0.0163(5) 0.0022(4)
    C5 0.0453(6) 0.0396(7) 0.0296(6) 0.0012(4) 0.0131(4) -0.0015(4)
    C6 0.0469(6) 0.0340(6) 0.0325(7) 0.0010(4) 0.0124(5) -0.0017(4)
    C7 0.0575(6) 0.0407(7) 0.0312(6) 0.0001(4) 0.0162(5) -0.0024(4)
    C8 0.0881(9) 0.0352(7) 0.0513(8) -0.0040(6) 0.0225(7) 0.0040(5)
_geom_special_details
;
 All esds (except the esd in the dihedral angle between two l.s. planes)
 are estimated using the full covariance matrix.  The cell esds are taken
 into account individually in the estimation of esds in distances, angles
 and torsion angles; correlations between esds in cell parameters are only
 used when they are defined by crystal symmetry.  An approximate (isotropic)
 treatment of cell esds is used for estimating esds involving l.s. planes.
;
loop_
    _geom_bond_atom_site_label_1
    _geom_bond_atom_site_label_2
    _geom_bond_site_symmetry_2
    _geom_bond_distance
    _geom_bond_publ_flag
    O1 C2 . 1.3271(14) ?
    O1 H1 . 0.82 ?
    O2 C3 . 1.3510(15) ?
    O2 C8 . 1.4310(15) ?
    O3 C7 . 1.2068(16) ?
    O4 N1 . 1.2097(15) ?
    O5 N1 . 1.2367(15) ?
    N1 C1 . 1.4520(15) ?
    C1 C6 . 1.3998(15) ?
    C1 C2 . 1.4008(17) ?
    C2 C3 . 1.4270(15) ?
    C3 C4 . 1.3733(16) ?
    C4 C5 . 1.4080(17) ?
    C4 H4 . 0.93 ?
    C5 C6 . 1.3740(15) ?
    C5 C7 . 1.4700(16) ?
    C6 H6 . 0.93 ?
    C7 H7 . 0.93 ?
    C8 H8A . 0.96 ?
    C8 H8B . 0.96 ?
    C8 H8C . 0.96 ?
loop_
    _geom_angle_atom_site_label_1
    _geom_angle_atom_site_label_2
    _geom_angle_atom_site_label_3
    _geom_angle_site_symmetry_1
    _geom_angle_site_symmetry_3
    _geom_angle
    _geom_angle_publ_flag
    C2 O1 H1 . . 109.5 ?
    C3 O2 C8 . . 116.83(9) ?
    O4 N1 O5 . . 122.31(11) ?
    O4 N1 C1 . . 119.11(11) ?
    O5 N1 C1 . . 118.58(10) ?
    C6 C1 C2 . . 122.25(11) ?
    C6 C1 N1 . . 117.22(11) ?
    C2 C1 N1 . . 120.52(10) ?
    O1 C2 C1 . . 127.16(10) ?
    O1 C2 C3 . . 115.39(10) ?
    C1 C2 C3 . . 117.46(10) ?
    O2 C3 C4 . . 125.69(11) ?
    O2 C3 C2 . . 114.08(10) ?
    C4 C3 C2 . . 120.22(11) ?
    C3 C4 C5 . . 120.69(11) ?
    C3 C4 H4 . . 119.7 ?
    C5 C4 H4 . . 119.7 ?
    C6 C5 C4 . . 120.54(10) ?
    C6 C5 C7 . . 120.27(11) ?
    C4 C5 C7 . . 119.18(11) ?
    C5 C6 C1 . . 118.84(11) ?
    C5 C6 H6 . . 120.6 ?
    C1 C6 H6 . . 120.6 ?
    O3 C7 C5 . . 123.43(12) ?
    O3 C7 H7 . . 118.3 ?
    C5 C7 H7 . . 118.3 ?
    O2 C8 H8A . . 109.5 ?
    O2 C8 H8B . . 109.5 ?
    H8A C8 H8B . . 109.5 ?
    O2 C8 H8C . . 109.5 ?
    H8A C8 H8C . . 109.5 ?
    H8B C8 H8C . . 109.5 ?
loop_
    _geom_torsion_atom_site_label_1
    _geom_torsion_atom_site_label_2
    _geom_torsion_atom_site_label_3
    _geom_torsion_atom_site_label_4
    _geom_torsion_site_symmetry_1
    _geom_torsion_site_symmetry_2
    _geom_torsion_site_symmetry_3
    _geom_torsion_site_symmetry_4
    _geom_torsion
    _geom_torsion_publ_flag
    O4 N1 C1 C6 . . . . 1.36(17) ?
    O5 N1 C1 C6 . . . . -178.32(10) ?
    O4 N1 C1 C2 . . . . -179.20(11) ?
    O5 N1 C1 C2 . . . . 1.12(16) ?
    C6 C1 C2 O1 . . . . -179.40(10) ?
    N1 C1 C2 O1 . . . . 1.19(17) ?
    C6 C1 C2 C3 . . . . 0.52(16) ?
    N1 C1 C2 C3 . . . . -178.89(8) ?
    C8 O2 C3 C4 . . . . -2.73(18) ?
    C8 O2 C3 C2 . . . . 178.76(10) ?
    O1 C2 C3 O2 . . . . -1.68(14) ?
    C1 C2 C3 O2 . . . . 178.39(9) ?
    O1 C2 C3 C4 . . . . 179.72(9) ?
    C1 C2 C3 C4 . . . . -0.22(16) ?
    O2 C3 C4 C5 . . . . -178.50(10) ?
    C2 C3 C4 C5 . . . . -0.07(17) ?
    C3 C4 C5 C6 . . . . 0.07(17) ?
    C3 C4 C5 C7 . . . . 179.82(10) ?
    C4 C5 C6 C1 . . . . 0.22(16) ?
    C7 C5 C6 C1 . . . . -179.52(10) ?
    C2 C1 C6 C5 . . . . -0.53(16) ?
    N1 C1 C6 C5 . . . . 178.90(8) ?
    C6 C5 C7 O3 . . . . -179.85(11) ?
    C4 C5 C7 O3 . . . . 0.40(19) ?
loop_
    _geom_hbond_atom_site_label_d
    _geom_hbond_atom_site_label_h
    _geom_hbond_atom_site_label_a
    _geom_hbond_site_symmetry_D
    _geom_hbond_site_symmetry_h
    _geom_hbond_site_symmetry_a
    _geom_hbond_distance_dh
    _geom_hbond_distance_ha
    _geom_hbond_distance_da
    _geom_hbond_angle_dha
    _geom_hbond_publ_flag
    O1 H1 O3 . . 1_554 0.82 2.12 2.6989(12) 128 yes
    O1 H1 O5 . . . 0.82 1.94 2.6247(14) 140 yes
    C7 H7 O4 . . 4_565 0.93 2.50 3.4018(16) 163 yes
    C8 H8A O3 . . 4_554 0.96 2.60 3.4733(18) 152 yes
    C8 H8B O4 . . 2_647 0.96 2.58 3.476(2) 156 yes
_iucr_refine_instructions_details
;
TITL mestar_6 in P2(1)/c
    shelx.res
    created by SHELXL-2017/1 at 14:09:45 on 02-Jul-2019
REM P2(1)/c (#14 in standard setting)
CELL 1.54184   6.824946  14.339544   8.908894  90.0000 106.6775  90.0000
ZERR    4.00   0.000211   0.000480   0.000281   0.0000   0.0035   0.0000
LATT  1
SYMM -x, y+1/2,-z+1/2
SFAC  C    H    N    O
UNIT  44 40 4 4
MERG   2
OMIT    -4.00 180.00
OMIT    -3 10 6
FMAP   2
PLAN   20
BOND  $H
HTAB
CONF
ACTA
L.S.  10
WGHT    0.200000
FVAR      20.46751
MOLE    1
O1    4    0.244197    0.444114    0.922506    11.00000    0.06707    0.04062 =
         0.02790   -0.00146    0.01843   -0.00024
AFIX  83
H1    2    0.258885    0.488242    0.868197    11.00000   -1.50000
AFIX   0
O2    4    0.190589    0.318178    1.108565    11.00000    0.08230    0.03356 =
         0.03921   -0.00319    0.02288   -0.00578
O3    4    0.233009    0.487631    1.625434    11.00000    0.07491    0.05132 =
         0.03024   -0.00047    0.02137   -0.00337
O4    4    0.326478    0.720370    1.066557    11.00000    0.11056    0.03513 =
         0.05289    0.00284    0.02685   -0.00712
O5    4    0.293166    0.622617    0.878948    11.00000    0.08381    0.05118 =
         0.03255    0.00628    0.02228   -0.00332
N1    3    0.300563    0.641659    1.015854    11.00000    0.05404    0.03781 =
         0.03531    0.00518    0.01351   -0.00045
C1    1    0.276092    0.566694    1.118549    11.00000    0.04229    0.03364 =
         0.03044    0.00294    0.01122    0.00170
C2    1    0.248382    0.474614    1.064033    11.00000    0.04155    0.03658 =
         0.02737    0.00142    0.01200    0.00172
C3    1    0.221647    0.404785    1.170585    11.00000    0.04808    0.03349 =
         0.03178    0.00022    0.01261   -0.00019
C4    1    0.224274    0.428646    1.320436    11.00000    0.05173    0.03528 =
         0.03156    0.00219    0.01634   -0.00141
AFIX  43
H4    2    0.206582    0.382706    1.389078    11.00000   -1.20000
AFIX   0
C5    1    0.253474    0.521938    1.371232    11.00000    0.04527    0.03956 =
         0.02965   -0.00148    0.01307    0.00119
C6    1    0.279673    0.590838    1.271555    11.00000    0.04691    0.03401 =
         0.03248   -0.00172    0.01244    0.00101
AFIX  43
H6    2    0.299441    0.652439    1.305155    11.00000   -1.20000
AFIX   0
C7    1    0.254782    0.544939    1.532309    11.00000    0.05747    0.04069 =
         0.03124   -0.00244    0.01620    0.00006
AFIX  43
H7    2    0.273358    0.606890    1.564115    11.00000   -1.20000
AFIX   0
C8    1    0.166837    0.244605    1.210460    11.00000    0.08812    0.03517 =
         0.05127    0.00399    0.02253   -0.00396
AFIX  33
H8A   2    0.145807    0.186668    1.154094    11.00000   -1.50000
H8B   2    0.287788    0.240337    1.297763    11.00000   -1.50000
H8C   2    0.050980    0.257453    1.247879    11.00000   -1.50000
AFIX   0
HKLF 4
REM  mestar_6 in P2(1)/c
REM R1 =  0.0404 for    1574 Fo > 4sig(Fo)  and  0.0424 for all    1697 data
REM    127 parameters refined using      0 restraints
END
WGHT      0.0802      0.0713
REM Instructions for potential hydrogen bonds
EQIV $1 x, y, z-1
HTAB O1 O3_$1
HTAB O1 O5
HTAB O1 N1
EQIV $2 x, -y+3/2, z+1/2
HTAB C7 O4_$2
EQIV $3 x, -y+1/2, z-1/2
HTAB C8 O3_$3
EQIV $4 -x+1, y-1/2, -z+5/2
HTAB C8 O4_$4
REM Highest difference peak  0.269,  deepest hole -0.165,  1-sigma level  0.039
Q1    1   0.2333  0.4394  1.1185  11.00000  0.05    0.27
Q2    1   0.2845  0.5226  1.0978  11.00000  0.05    0.25
Q3    1   0.2520  0.4804  1.3521  11.00000  0.05    0.25
Q4    1   0.2237  0.7216  1.0542  11.00000  0.05    0.22
Q5    1   0.2815  0.5799  1.1929  11.00000  0.05    0.22
Q6    1   0.2576  0.5351  1.4574  11.00000  0.05    0.20
Q7    1   0.2296  0.4100  1.2720  11.00000  0.05    0.17
Q8    1   0.2513  0.5553  1.3177  11.00000  0.05    0.16
Q9    1   0.2842  0.5954  1.0747  11.00000  0.05    0.15
Q10   1   0.2601  0.5232  1.6565  11.00000  0.05    0.13
Q11   1   0.2917  0.3181  1.1339  11.00000  0.05    0.12
Q12   1   0.1848  0.2526  1.3180  11.00000  0.05    0.12
Q13   1   0.2525  0.1784  1.1759  11.00000  0.05    0.10
Q14   1   0.1766  0.4857  0.8378  11.00000  0.05    0.10
Q15   1   0.3161  0.6382  0.9255  11.00000  0.05    0.10
Q16   1   0.3800  0.7644  1.1598  11.00000  0.05    0.10
Q17   1   0.3691  0.6210  1.5656  11.00000  0.05    0.10
Q18   1   0.3929  0.4407  0.9804  11.00000  0.05    0.09
Q19   1   0.3821  0.5681  0.9356  11.00000  0.05    0.09
Q20   1   0.0136  0.3120  1.0397  11.00000  0.05    0.09
;
