# Supplementary material for: Synthesis, crystal structure and spectroscopic and Hirshfeld surface analysis of 4-hy­droxy-3-meth­oxy-5-nitro­benzaldehyde
Source: Acta Crystallogr E Crystallogr Commun. 2020 Jan 21;76(Pt 2):239–44. doi: 10.1107/S2056989020000225 (PMC7001823; doi:10.1107/S2056989020000225)
Supplement: Supplementary file 2 [file e-76-00239-Isup2.hkl]

#
# h,k,l, Fc-squared, Fo-squared, sigma(Fo-squared), status flag
#
data_I
_shelx_title ' mestar_6 in P2(1)/c'
_shelx_refln_list_code          4
_shelx_F_calc_maximum       48.64
_exptl_crystal_F_000       364.00
_reflns_d_resolution_high  0.7946

loop_
 _space_group_symop_operation_xyz
 'x, y, z'
 '-x, y+1/2, -z+1/2'
 '-x, -y, -z'
 'x, -y-1/2, z-1/2'

_cell_length_a     6.8249
_cell_length_b    14.3395
_cell_length_c     8.9089
_cell_angle_alpha  90.000
_cell_angle_beta  106.678
_cell_angle_gamma  90.000

_shelx_F_squared_multiplier     1.000

loop_
 _refln_index_h
 _refln_index_k
 _refln_index_l
 _refln_F_squared_calc
 _refln_F_squared_meas
 _refln_F_squared_sigma
 _refln_observed_status
   1   0   0          1.30          2.46         0.29 o
   3   0   0         81.45         78.57         2.64 o
   5   0   0         23.07         21.06         1.14 o
   6   0   0        257.85        276.55         2.96 o
   7   0   0          5.14          4.66         0.43 o
   8   0   0         20.69         19.85         0.79 o
   1   1   0         63.71         75.49         1.28 o
   3   1   0         32.68         30.97         1.17 o
   4   1   0       1670.98       1656.92        10.28 o
   5   1   0          0.17          0.13         0.10 o
   6   1   0        171.58        173.38         1.85 o
   7   1   0          0.27          0.30         0.10 o
   8   1   0         14.11         12.07         0.92 o
   1   2   0         16.15         11.59         0.40 o
   3   2   0          2.39          3.60         0.41 o
   4   2   0       2365.94       2382.52        12.15 o
   5   2   0          1.07          0.98         0.23 o
   6   2   0        461.52        496.69         3.51 o
   7   2   0          0.41          0.51         0.12 o
   8   2   0         51.95         52.99         1.35 o
   1   3   0        345.33        303.40         2.85 o
   2   3   0         41.69         45.15         1.85 o
   3   3   0          1.20          2.25         0.33 o
   4   3   0        312.29        319.26         4.42 o
   5   3   0          7.03          6.68         0.38 o
   6   3   0        213.98        233.81         2.33 o
   7   3   0          4.60          5.48         0.31 o
   8   3   0         59.14         62.18         1.41 o
   0   4   0        483.50        532.68         3.60 o
   1   4   0        185.61        177.64         7.21 o
   2   4   0         61.51         72.07         1.41 o
   3   4   0        263.91        247.04         3.26 o
   4   4   0         17.26         22.71         1.95 o
   5   4   0         83.14         88.55         1.60 o
   6   4   0         28.78         31.14         1.00 o
   7   4   0          7.63          8.01         0.47 o
   8   4   0         19.71         20.75         0.76 o
   1   5   0       1201.79       1099.52         5.67 o
   2   5   0         30.76         37.19         1.73 o
   3   5   0        228.27        203.60         5.18 o
   4   5   0          3.07          4.26         0.91 o
   5   5   0         10.40         10.03         0.64 o
   6   5   0          4.49          4.08         0.33 o
   7   5   0          0.33          0.31         0.12 o
   0   6   0        414.05        462.83         4.24 o
   1   6   0          4.13          4.70         0.36 o
   2   6   0         96.40        107.29         3.01 o
   3   6   0         28.09         26.94         2.01 o
   4   6   0         11.48         10.41         0.80 o
   5   6   0          5.26          4.66         0.41 o
   6   6   0          1.38          1.21         0.19 o
   7   6   0          0.72          0.69         0.14 o
   1   7   0        764.40        742.08         8.96 o
   2   7   0         45.75         43.39         1.45 o
   3   7   0        159.75        153.41         5.07 o
   4   7   0         17.94         19.46         0.74 o
   5   7   0          2.76          2.67         0.32 o
   6   7   0          3.58          3.17         0.33 o
   7   7   0          0.52          0.85         0.14 o
   0   8   0          0.70         -0.02         0.21 o
   1   8   0         25.38         22.41         1.32 o
   2   8   0         12.11         13.41         1.27 o
   3   8   0         98.88         96.30         4.27 o
   4   8   0         29.46         28.20         0.78 o
   5   8   0         31.17         34.56         1.06 o
   6   8   0         13.13         12.06         0.59 o
   7   8   0          2.03          2.35         0.19 o
   1   9   0        157.70        191.66         5.63 o
   2   9   0          1.02          1.44         0.57 o
   3   9   0         55.19         59.97         1.12 o
   4   9   0          1.48          1.24         0.19 o
   5   9   0          1.67          1.93         0.28 o
   6   9   0          7.35          7.40         0.43 o
   7   9   0          0.99          1.53         0.25 o
   0  10   0         21.38         22.07         2.16 o
   1  10   0          0.37          1.12         0.51 o
   2  10   0          8.09          7.74         0.42 o
   3  10   0          4.38          4.85         0.33 o
   4  10   0          1.11          1.19         0.19 o
   5  10   0         14.82         15.54         0.66 o
   6  10   0          0.10          0.07         0.11 o
   1  11   0         64.40         68.47         5.06 o
   2  11   0          2.28          2.79         0.31 o
   3  11   0          0.45          0.37         0.16 o
   4  11   0          4.07          4.45         0.33 o
   5  11   0          6.91          6.94         0.55 o
   6  11   0          2.51          2.49         0.38 o
   0  12   0          1.98          2.41         0.50 o
   1  12   0         58.52         55.08         1.60 o
   2  12   0          0.53          0.19         0.18 o
   3  12   0        118.95        117.92         3.00 o
   4  12   0          0.06          0.03         0.11 o
   5  12   0         19.43         19.18         1.20 o
   6  12   0          0.55          0.35         0.14 o
   1  13   0        348.63        375.29         4.21 o
   2  13   0          0.86          0.84         0.19 o
   3  13   0         27.79         30.55         0.95 o
   4  13   0          0.68          1.15         0.18 o
   5  13   0          1.77          1.86         0.35 o
   0  14   0          0.62          0.65         0.34 o
   1  14   0         38.64         40.88         1.14 o
   2  14   0          0.89          1.10         0.28 o
   3  14   0         86.74         90.26         2.38 o
   4  14   0          0.54          0.96         0.28 o
   1  15   0         58.75         67.33         1.16 o
   2  15   0          0.00          0.34         0.21 o
   3  15   0          0.00         -0.04         0.09 o
   0  16   0          4.07          4.13         0.39 o
   1  16   0         11.85         11.98         0.50 o
   2  16   0          0.83          0.41         0.14 o
   3  16   0         23.39         21.80         1.02 o
   1  17   0         32.00         29.29         0.79 o
   2  17   0          3.94          5.02         0.47 o
  -8   1   1          0.17          0.06         0.06 o
  -7   1   1          0.08          0.07         0.11 o
  -6   1   1          0.91          0.99         0.20 o
  -5   1   1          0.10         -0.06         0.14 o
  -4   1   1          8.19          7.80         0.70 o
  -3   1   1          9.62         17.23         0.91 o
  -2   1   1        554.68        558.48         9.05 o
   2   1   1        657.40        635.48        10.75 o
   3   1   1        706.45        756.12         6.01 o
   4   1   1         26.16         24.44         1.89 o
   5   1   1        142.65        153.14         2.55 o
   6   1   1          1.11          1.29         0.24 o
   7   1   1         20.77         22.44         0.87 o
  -8   2   1          1.96          1.46         0.12 o
  -7   2   1          3.97          3.63         0.25 o
  -6   2   1         44.92         47.55         1.08 o
  -5   2   1         21.17         22.25         0.79 o
  -4   2   1        556.10        549.68         6.40 o
  -3   2   1        159.81        165.01         2.65 o
  -1   2   1        349.44        353.80         2.43 o
   0   2   1        222.12        226.50         3.17 o
   1   2   1         16.58         15.19         0.48 o
   2   2   1        439.63        416.92         8.38 o
   3   2   1        318.36        309.52         3.83 o
   4   2   1        327.84        351.49         4.82 o
   5   2   1        204.91        202.35         2.41 o
   6   2   1         60.68         68.61         1.28 o
   7   2   1         72.24         72.59         1.08 o
  -8   3   1          8.63          8.26         0.56 o
  -7   3   1          6.26          6.29         0.31 o
  -6   3   1         39.05         40.04         0.89 o
  -5   3   1         15.93         17.60         0.63 o
  -4   3   1          5.79          4.65         0.54 o
  -3   3   1          5.73          7.63         1.14 o
  -2   3   1       1143.82       1093.49         9.40 o
  -1   3   1        123.44        116.83         2.81 o
   1   3   1        537.85        442.68         6.20 o
   3   3   1        110.72         93.45         2.03 o
   4   3   1        154.96        263.90         6.72 o
   5   3   1          0.36          0.33         0.13 o
   6   3   1          1.61          1.63         0.22 o
   7   3   1          1.38          1.12         0.21 o
  -8   4   1          0.07          0.14         0.08 o
  -7   4   1          0.59          0.70         0.11 o
  -6   4   1         11.98          9.45         0.43 o
  -5   4   1         11.84         11.15         0.82 o
  -4   4   1        306.95        288.95         4.21 o
  -3   4   1        278.89        259.67         3.42 o
  -2   4   1       1055.31        987.33         3.76 o
  -1   4   1       1368.85       1327.61        34.85 o
   0   4   1        241.40        252.17         2.96 o
   1   4   1       1068.81        948.47         8.35 o
   2   4   1         19.39         14.49         0.86 o
   3   4   1        291.03        321.57         6.91 o
   4   4   1          7.00          6.87         1.17 o
   5   4   1        144.54        157.50         2.18 o
   6   4   1          0.19          0.15         0.15 o
   7   4   1         64.69         70.15         1.16 o
  -8   5   1          0.00         -0.09         0.09 o
  -7   5   1          0.08          0.16         0.09 o
  -6   5   1          6.02          6.49         0.41 o
  -5   5   1         10.93         11.25         0.58 o
  -4   5   1         30.00         39.95         7.72 o
  -3   5   1         98.61         96.85         2.16 o
  -2   5   1         10.53         11.06         0.68 o
  -1   5   1        238.79        253.27         2.34 o
   0   5   1         45.38         53.83         0.93 o
   1   5   1        204.30        207.19         4.16 o
   2   5   1        279.47        295.67         5.65 o
   3   5   1        188.48        207.53         5.62 o
   4   5   1        151.70        157.53         2.49 o
   5   5   1         70.81         81.72         2.10 o
   6   5   1         18.41         19.64         0.96 o
   7   5   1          4.95          6.05         0.34 o
  -7   6   1          6.88          7.17         0.34 o
  -6   6   1         21.13         24.48         0.78 o
  -5   6   1         56.81         59.52         1.17 o
  -4   6   1         73.33         72.80         3.59 o
  -3   6   1        339.39        350.14         6.82 o
  -2   6   1        344.21        349.61         3.71 o
  -1   6   1       1135.67       1182.38         5.65 o
   0   6   1        931.59       1018.42         7.71 o
   1   6   1       1855.51       1898.33        13.21 o
   2   6   1        405.08        407.92         6.89 o
   3   6   1        875.40        944.28        12.17 o
   4   6   1         13.02         11.27         0.69 o
   5   6   1        138.54        148.51         3.86 o
   6   6   1          0.33          0.65         0.18 o
   7   6   1         12.38         11.77         0.44 o
  -7   7   1          4.84          4.87         0.26 o
  -6   7   1          5.19          5.71         0.39 o
  -5   7   1         76.75         84.47         1.69 o
  -4   7   1         33.82         35.12         0.85 o
  -3   7   1        314.43        349.02         7.23 o
  -2   7   1        228.83        257.11        12.73 o
  -1   7   1        901.95       1030.51         7.67 o
   0   7   1        266.09        309.89         7.91 o
   1   7   1        866.53        973.99        10.94 o
   2   7   1         22.28         27.29         1.84 o
   3   7   1        123.34        139.27        10.58 o
   4   7   1          1.49          1.74         0.29 o
   5   7   1          0.57          0.60         0.21 o
   6   7   1          4.21          4.49         0.37 o
   7   7   1          0.60          0.84         0.12 o
  -7   8   1         59.04         64.80         1.30 o
  -6   8   1          6.33          5.42         0.35 o
  -5   8   1        105.79        119.00         1.74 o
  -4   8   1         45.80         41.19         0.95 o
  -3   8   1        257.12        294.58         6.93 o
  -2   8   1         82.05         67.58         3.59 o
  -1   8   1        668.94        709.48        11.02 o
   0   8   1         10.39          7.70         0.71 o
   1   8   1        293.82        340.06         4.63 o
   2   8   1          2.15          2.34         0.44 o
   3   8   1          6.11          7.25         0.53 o
   4   8   1         17.68         15.17         0.83 o
   5   8   1          1.04          1.30         0.29 o
   6   8   1          6.30          6.25         0.41 o
   7   8   1          0.03         -0.11         0.11 o
  -7   9   1          3.31          4.30         0.46 o
  -6   9   1          4.23          3.67         0.31 o
  -5   9   1          4.40          3.98         0.37 o
  -4   9   1          7.62          6.23         0.38 o
  -3   9   1        184.02        191.50         2.16 o
  -1   9   1        220.73        239.75         3.64 o
   0   9   1         11.19         14.59         1.64 o
   1   9   1          1.90          0.84         0.41 o
   2   9   1         80.29         72.86         3.54 o
   3   9   1         51.31         48.11         1.17 o
   4   9   1         37.33         33.52         1.34 o
   5   9   1          9.58          9.94         0.70 o
   6   9   1          1.65          1.44         0.19 o
  -7  10   1         75.59         74.86         1.53 o
  -6  10   1          0.16          0.70         0.18 o
  -5  10   1        218.68        223.66         2.59 o
  -4  10   1          2.70          4.44         0.34 o
  -3  10   1        115.59        110.39         1.63 o
  -2  10   1          3.17          3.05         0.30 o
  -1  10   1         86.49         79.98         4.28 o
   0  10   1         92.17         96.25         4.57 o
   1  10   1        311.69        318.89         8.03 o
   2  10   1         72.55         68.08         1.48 o
   3  10   1         63.60         61.77         1.83 o
   4  10   1          2.38          3.16         0.42 o
   5  10   1          0.54          0.17         0.15 o
   6  10   1          0.37          0.34         0.13 o
  -6  11   1          0.14          0.21         0.10 o
  -5  11   1         93.96        101.05         5.80 o
  -4  11   1         28.79         29.32         0.85 o
  -3  11   1        492.53        493.25         4.12 o
  -2  11   1        168.21        167.44         2.29 o
  -1  11   1        554.64        558.56         5.99 o
   0  11   1        153.20        159.95         2.41 o
   1  11   1         64.25         66.87         1.36 o
   2  11   1         10.87         12.38         0.54 o
   3  11   1          4.06          3.57         0.37 o
   4  11   1          0.43          0.21         0.16 o
   5  11   1          4.93          5.10         0.57 o
   6  11   1          0.07         -0.01         0.12 o
  -6  12   1         10.19          9.25         0.63 o
  -5  12   1          1.52          1.60         0.24 o
  -4  12   1         13.82         14.44         0.65 o
  -3  12   1         53.02         57.26         1.36 o
  -2  12   1          1.35          1.63         0.25 o
  -1  12   1        310.64        312.40         3.15 o
   0  12   1         65.04         64.16         1.59 o
   1  12   1        320.70        318.41         3.23 o
   2  12   1         52.20         54.89         1.68 o
   3  12   1         78.94         79.46         2.01 o
   4  12   1          4.67          5.08         0.47 o
   5  12   1          5.64          5.68         0.63 o
  -5  13   1          4.07          3.68         0.30 o
  -4  13   1         20.16         17.44         0.66 o
  -3  13   1          5.21          4.43         0.37 o
  -2  13   1         26.64         23.63         0.87 o
  -1  13   1          4.22          5.76         0.44 o
   0  13   1          0.01         -0.01         0.14 o
   1  13   1         76.21         82.01         2.02 o
   2  13   1         26.89         23.04         0.75 o
   3  13   1         89.57         88.20         2.04 o
   4  13   1         18.89         17.46         0.78 o
   5  13   1         31.29         30.45         1.20 o
  -4  14   1          9.98         10.60         0.55 o
  -3  14   1          4.52          5.20         0.47 o
  -2  14   1         46.55         48.60         1.48 o
  -1  14   1          4.45          5.13         0.41 o
   0  14   1         63.34         64.89         1.40 o
   1  14   1          0.05          0.10         0.12 o
   2  14   1         15.80         16.35         0.89 o
   3  14   1          7.74          8.56         0.59 o
   4  14   1          0.11         -0.15         0.16 o
  -4  15   1          0.59          0.75         0.18 o
  -3  15   1         43.25         47.27         1.22 o
  -2  15   1          3.09          3.16         0.29 o
  -1  15   1         27.14         32.36         0.93 o
   0  15   1         10.85         11.33         0.55 o
   1  15   1          2.85          3.94         0.33 o
   2  15   1         13.53         13.51         0.72 o
   3  15   1          1.49          1.20         0.23 o
  -3  16   1         32.05         32.13         1.08 o
  -2  16   1          4.73          4.89         0.39 o
  -1  16   1         63.31         68.69         1.22 o
   0  16   1          6.22          6.33         0.32 o
   1  16   1         41.57         44.72         1.46 o
   2  16   1          4.20          3.92         0.50 o
   3  16   1          6.49          5.79         0.48 o
  -2  17   1          0.52          0.54         0.16 o
  -1  17   1         34.19         40.21         0.94 o
   0  17   1          3.80          3.86         0.24 o
   1  17   1         46.12         52.18         1.58 o
   2  17   1          5.42          4.67         0.42 o
  -8   0   2          1.46          1.64         0.22 o
  -7   0   2          9.93         10.97         0.97 o
  -6   0   2          1.95          2.48         0.35 o
  -5   0   2        154.11        149.00         4.90 o
  -4   0   2         24.43         22.83         1.68 o
  -3   0   2        351.34        296.00         5.03 o
  -2   0   2         62.67         62.06         1.91 o
  -1   0   2        384.91        459.32         4.20 o
   0   0   2        943.20        811.43         6.36 o
   2   0   2       1350.98       1201.08        12.27 o
   3   0   2        485.69        524.66         7.57 o
   4   0   2        248.08        239.18         5.97 o
   5   0   2         14.73         13.57         1.29 o
   6   0   2         18.84         18.09         1.43 o
   7   0   2          0.14         -0.19         0.15 o
  -8   1   2          2.37          3.02         0.20 o
  -7   1   2          3.34          3.75         0.34 o
  -6   1   2          1.98          2.48         0.29 o
  -5   1   2          4.10          4.40         0.44 o
  -4   1   2         41.46         44.12         1.64 o
  -3   1   2        796.75        807.75         5.93 o
  -2   1   2        347.81        358.93         3.27 o
   0   1   2        483.95        439.39        11.34 o
   1   1   2        371.61        318.94         3.64 o
   2   1   2         28.71         26.10         1.81 o
   3   1   2        146.87        128.29         2.64 o
   4   1   2          8.35          6.77         0.71 o
   5   1   2         44.01         40.51         1.57 o
   6   1   2          2.39          2.62         0.32 o
   7   1   2          4.05          3.14         0.28 o
  -8   2   2         10.31         11.77         0.37 o
  -7   2   2          3.34          2.76         0.29 o
  -6   2   2         37.04         41.35         1.15 o
  -5   2   2         96.14         96.52         2.26 o
  -4   2   2        119.32        126.85         2.79 o
  -3   2   2        270.21        254.00         3.36 o
  -2   2   2        198.39        185.94         2.41 o
  -1   2   2         69.09         86.69         1.73 o
   0   2   2        276.12        215.78        12.57 o
   1   2   2       1170.07       1001.91         8.62 o
   2   2   2         29.74         25.12         1.55 o
   3   2   2         62.82         62.00         2.68 o
   4   2   2         13.12         12.72         1.52 o
   5   2   2          8.05          7.95         0.61 o
   6   2   2          5.31          5.12         0.42 o
   7   2   2          3.97          4.12         0.29 o
  -8   3   2          9.04          9.91         0.32 o
  -7   3   2          2.03          2.34         0.23 o
  -6   3   2         32.33         34.16         0.81 o
  -5   3   2          3.37          2.43         0.23 o
  -4   3   2         83.42         81.47         2.26 o
  -3   3   2        325.98        302.47         4.53 o
  -2   3   2         28.22         25.64         0.78 o
   0   3   2          1.32          0.47         0.24 o
   1   3   2          0.90          2.88         0.93 o
   2   3   2          0.37          0.25         0.18 o
   3   3   2        204.39        195.42         5.87 o
   4   3   2          0.57          1.07         0.23 o
   5   3   2         19.08         18.75         0.81 o
   6   3   2          3.49          3.50         0.45 o
   7   3   2          0.71          0.96         0.14 o
  -8   4   2         11.25         12.03         0.40 o
  -7   4   2          1.83          2.47         0.20 o
  -6   4   2         72.99         83.27         1.25 o
  -5   4   2          5.00          4.75         0.27 o
  -4   4   2        283.00        311.25         4.50 o
  -3   4   2         88.33         85.54         2.09 o
  -2   4   2        504.15        553.74         4.72 o
  -1   4   2       1013.39       1057.52        44.67 o
   0   4   2         57.99         57.41         2.38 o
   1   4   2       1655.78       1614.50        12.83 o
   2   4   2          7.58          9.35         1.12 o
   3   4   2        138.78        129.40         4.88 o
   4   4   2         14.42         15.10         0.65 o
   5   4   2          1.56          1.23         0.27 o
   6   4   2         14.28         14.49         0.76 o
   7   4   2          2.40          2.54         0.27 o
  -8   5   2          0.08         -0.11         0.06 o
  -7   5   2          0.25          0.30         0.10 o
  -6   5   2         20.76         22.33         0.64 o
  -5   5   2          0.40          0.48         0.13 o
  -4   5   2        286.22        286.44         4.40 o
  -3   5   2          5.54          5.06         0.76 o
  -2   5   2       1635.03       1723.62        14.42 o
  -1   5   2        101.79        123.70         4.20 o
   0   5   2       1540.55       1624.76        13.13 o
   1   5   2          4.79          3.30         0.65 o
   2   5   2        134.88        130.85         4.25 o
   3   5   2        101.51         98.98         4.29 o
   4   5   2          2.40          2.49         0.34 o
   5   5   2         20.41         21.36         1.07 o
   6   5   2          6.53          6.75         0.43 o
   7   5   2          0.81          0.57         0.14 o
  -8   6   2          4.21          3.74         0.35 o
  -7   6   2          1.05          1.40         0.16 o
  -6   6   2         13.64         13.11         0.57 o
  -5   6   2          9.37          8.79         0.45 o
  -4   6   2         10.74          6.64         1.07 o
  -3   6   2        252.46        243.24         5.40 o
  -2   6   2         88.48         99.85         2.27 o
  -1   6   2        584.86        624.37        10.35 o
   0   6   2       1107.20       1212.49        12.11 o
   1   6   2        107.97         93.39         3.44 o
   2   6   2        769.22        820.82        10.96 o
   3   6   2         12.41          9.48         1.37 o
   4   6   2        157.55        157.87         2.68 o
   5   6   2          2.27          2.98         0.56 o
   6   6   2         15.50         15.80         0.62 o
   7   6   2          0.34          0.54         0.12 o
  -7   7   2          2.58          2.53         0.20 o
  -6   7   2         17.87         16.72         0.63 o
  -5   7   2         36.23         36.25         0.95 o
  -4   7   2         52.62         52.00         1.03 o
  -3   7   2         34.45         29.96         1.97 o
  -2   7   2        137.02        158.00         3.02 o
  -1   7   2         98.70        128.24         3.00 o
   0   7   2         19.74         36.87         2.77 o
   1   7   2        322.89        357.59         7.14 o
   2   7   2         31.99         23.16         1.91 o
   3   7   2         77.82         75.49         2.18 o
   4   7   2         26.82         25.15         1.35 o
   5   7   2          5.06          4.55         0.49 o
   6   7   2          4.54          4.46         0.34 o
   7   7   2          0.23          0.14         0.09 o
  -7   8   2          2.66          3.31         0.30 o
  -6   8   2         33.59         37.03         0.88 o
  -5   8   2          0.42          0.32         0.16 o
  -4   8   2         47.90         42.48         0.95 o
  -3   8   2         61.87         74.06         3.22 o
  -2   8   2         69.33         44.11         2.96 o
  -1   8   2        129.64        166.83         3.73 o
   0   8   2         48.44         36.55         2.68 o
   1   8   2          0.82          0.26         0.21 o
   2   8   2          5.78          7.06         1.09 o
   3   8   2         45.39         43.36         1.53 o
   4   8   2         28.79         29.05         1.25 o
   5   8   2         15.84         16.27         0.88 o
   6   8   2         12.14         12.47         0.63 o
  -7   9   2         16.38         15.97         0.56 o
  -6   9   2        139.17        145.52         2.10 o
  -5   9   2         36.49         37.62         1.11 o
  -4   9   2        255.35        256.45         2.52 o
  -3   9   2          9.31          9.62         0.47 o
  -2   9   2        285.96        255.75         5.32 o
  -1   9   2         71.26         76.15         2.70 o
   0   9   2        270.37        245.16         4.60 o
   1   9   2        179.02        201.95         8.89 o
   2   9   2         98.65         86.20         1.80 o
   3   9   2         37.15         40.81         1.73 o
   4   9   2          4.14          3.26         0.42 o
   5   9   2          0.21          0.19         0.15 o
   6   9   2          0.19          0.23         0.07 o
  -7  10   2          6.03          5.38         0.44 o
  -6  10   2        112.48        115.14         2.78 o
  -5  10   2         57.76         62.44         1.66 o
  -4  10   2        350.42        353.41         2.96 o
  -3  10   2        203.90        201.53         3.13 o
  -2  10   2        412.06        401.08         3.39 o
  -1  10   2        247.66        284.05         9.66 o
   0  10   2        216.18        213.97         3.63 o
   1  10   2         47.20         56.32         1.89 o
   2  10   2         95.28        100.14         1.68 o
   3  10   2          0.01          0.16         0.16 o
   4  10   2         10.81         12.83         0.80 o
   5  10   2          1.85          1.57         0.26 o
   6  10   2          0.86          0.71         0.14 o
  -6  11   2         72.05         67.20         1.31 o
  -5  11   2          6.11          6.65         0.53 o
  -4  11   2        410.96        404.25         3.56 o
  -3  11   2         30.22         27.09         1.17 o
  -2  11   2        939.13        868.38         5.14 o
  -1  11   2         52.14         44.61         1.09 o
   0  11   2        759.60        715.60         5.68 o
   1  11   2         23.97         20.26         0.95 o
   2  11   2        374.19        343.45         4.29 o
   3  11   2          1.67          1.27         0.26 o
   4  11   2        165.51        164.63         2.69 o
   5  11   2          0.01          0.12         0.11 o
  -6  12   2          5.17          3.52         0.27 o
  -5  12   2          3.83          3.99         0.47 o
  -4  12   2         77.19         78.14         1.50 o
  -3  12   2         45.92         48.40         1.53 o
  -2  12   2        391.99        395.17         4.42 o
  -1  12   2        116.20        121.31         1.82 o
   0  12   2        442.55        496.25         6.89 o
   1  12   2         80.00         92.08         2.27 o
   2  12   2        102.46        121.17         2.55 o
   3  12   2          9.92         12.56         0.78 o
   4  12   2         13.33         16.35         1.17 o
   5  12   2          0.23          0.21         0.17 o
  -5  13   2          0.62          0.64         0.14 o
  -4  13   2         23.20         22.53         1.26 o
  -3  13   2          0.96          0.66         0.21 o
  -2  13   2        250.69        227.62         4.85 o
  -1  13   2         35.36         31.26         0.98 o
   0  13   2        886.51        855.59         6.34 o
   1  13   2         88.97         87.00         2.18 o
   2  13   2        770.09        748.70         5.00 o
   3  13   2         62.67         65.66         1.66 o
   4  13   2        233.23        236.98         3.98 o
   5  13   2         14.58         16.65         0.73 o
  -5  14   2         11.67          9.77         0.55 o
  -4  14   2         26.43         25.80         1.20 o
  -3  14   2         28.13         25.90         1.30 o
  -2  14   2        102.61         99.58         2.11 o
  -1  14   2         19.25         16.21         0.68 o
   0  14   2         22.99         21.68         0.82 o
   1  14   2          0.91          0.45         0.20 o
   2  14   2         42.33         40.04         1.37 o
   3  14   2          2.63          3.45         0.36 o
   4  14   2         74.34         76.15         1.90 o
  -4  15   2         59.20         55.43         1.47 o
  -3  15   2          0.03          0.54         0.22 o
  -2  15   2         35.83         32.60         1.11 o
  -1  15   2          0.39          0.60         0.19 o
   0  15   2          0.00          0.45         0.33 o
   1  15   2          0.02          0.05         0.10 o
   2  15   2          0.72          0.45         0.16 o
   3  15   2          1.33          0.86         0.16 o
  -3  16   2          5.82          5.78         0.49 o
  -2  16   2          5.89          6.95         0.35 o
  -1  16   2          9.11          9.26         0.44 o
   0  16   2          0.90          1.49         0.25 o
   1  16   2          5.95          4.50         0.54 o
   2  16   2         11.25         10.36         0.48 o
  -2  17   2          3.94          4.73         0.41 o
  -1  17   2          0.02          0.10         0.09 o
   0  17   2         32.83         36.70         1.29 o
   1  17   2          0.08          0.46         0.18 o
  -8   1   3          4.58          5.65         0.28 o
  -7   1   3          0.15          0.33         0.16 o
  -6   1   3         13.00         14.86         0.68 o
  -5   1   3         34.67         32.07         0.82 o
  -4   1   3         35.15         41.63         1.64 o
  -3   1   3        323.55        304.24         3.81 o
  -2   1   3        160.61        168.92         3.33 o
  -1   1   3        682.00        669.01         4.23 o
   0   1   3        337.38        315.09         3.88 o
   1   1   3        466.62        382.46         9.46 o
   2   1   3        164.55        144.80         3.31 o
   3   1   3        119.48        108.25         3.94 o
   4   1   3         28.42         27.35         0.84 o
   5   1   3         10.09          9.37         0.77 o
   6   1   3          1.59          1.27         0.21 o
   7   1   3          0.04          0.10         0.09 o
  -8   2   3          2.03          2.74         0.20 o
  -7   2   3         24.78         27.44         0.88 o
  -6   2   3          6.39          8.01         0.45 o
  -5   2   3         32.06         35.14         1.02 o
  -4   2   3          0.01          2.07         0.70 o
  -3   2   3          0.33          0.26         0.16 o
  -2   2   3        107.61         95.20         1.85 o
  -1   2   3         26.03         17.92         1.04 o
   0   2   3        157.32        148.90         3.97 o
   1   2   3          1.47          1.75         0.33 o
   2   2   3         21.54         22.01         1.86 o
   3   2   3         12.78          9.89         1.48 o
   4   2   3          0.37          0.60         0.17 o
   5   2   3          3.00          3.21         0.47 o
   6   2   3          1.27          1.78         0.23 o
   7   2   3          0.61          0.57         0.12 o
  -8   3   3         18.38         18.83         0.47 o
  -7   3   3         52.14         51.89         1.18 o
  -6   3   3        123.81        127.62         1.75 o
  -5   3   3        189.26        193.84         2.03 o
  -4   3   3        560.07        574.58        15.91 o
  -3   3   3         98.63        107.64         2.57 o
  -2   3   3        889.77       1004.49         7.00 o
  -1   3   3        275.75        249.87         4.05 o
   0   3   3        328.77        340.12         9.58 o
   1   3   3        780.98        682.54         9.11 o
   2   3   3         22.10         24.86         1.97 o
   3   3   3        173.63        160.45         5.82 o
   4   3   3          0.04          0.42         0.20 o
   5   3   3          8.64          9.53         1.40 o
   6   3   3          0.02          0.07         0.15 o
   7   3   3          0.02          0.03         0.07 o
  -8   4   3          0.29          0.27         0.10 o
  -7   4   3          8.92          8.93         0.42 o
  -6   4   3          9.32          9.68         0.48 o
  -5   4   3        210.45        210.49         1.92 o
  -4   4   3        142.41        144.89         7.21 o
  -3   4   3       1669.89       1639.16         9.25 o
  -2   4   3        553.95        604.41        10.34 o
   0   4   3        423.90        447.49         7.30 o
   1   4   3        355.45        347.09         6.80 o
   2   4   3        138.35        140.29         4.80 o
   3   4   3          0.44          0.66         0.47 o
   4   4   3         18.30         17.10         0.71 o
   5   4   3          1.94          1.54         0.33 o
   6   4   3          0.22          0.34         0.20 o
   7   4   3          0.03          0.10         0.08 o
  -8   5   3          8.68          8.24         0.33 o
  -7   5   3          3.09          3.47         0.26 o
  -6   5   3         42.52         43.41         1.02 o
  -5   5   3          3.79          5.05         0.29 o
  -4   5   3        224.71        230.73         5.75 o
  -3   5   3        179.88        202.09         7.55 o
  -2   5   3        801.11        900.13         6.21 o
  -1   5   3       1564.74       1688.77        15.65 o
   0   5   3        583.22        649.50         9.30 o
   1   5   3       1355.81       1442.28        14.50 o
   2   5   3         74.15         82.82         3.81 o
   3   5   3        165.92        180.55         6.34 o
   4   5   3         10.73         12.36         0.62 o
   5   5   3          3.38          3.34         0.42 o
   6   5   3          2.91          3.48         0.37 o
  -8   6   3          0.00         -0.07         0.07 o
  -7   6   3          0.23          0.44         0.13 o
  -6   6   3          3.00          3.16         0.28 o
  -5   6   3          0.02          0.40         0.14 o
  -4   6   3         39.62         40.72         1.53 o
  -3   6   3         16.14         13.23         0.95 o
  -2   6   3        390.78        415.84         5.12 o
  -1   6   3         28.70         36.84         2.83 o
   0   6   3        958.79       1000.23        12.30 o
   1   6   3        519.02        519.35         9.06 o
   2   6   3        326.94        316.43         7.66 o
   3   6   3        391.15        392.44         4.68 o
   4   6   3         24.19         20.08         0.85 o
   5   6   3         67.86         69.02         2.34 o
   6   6   3          0.86          1.17         0.22 o
  -7   7   3          1.93          1.90         0.20 o
  -6   7   3          4.91          6.04         0.37 o
  -5   7   3         13.96         12.70         0.65 o
  -4   7   3         13.78         16.85         0.66 o
  -3   7   3          4.24          5.58         2.06 o
  -2   7   3         22.76         32.31         2.40 o
  -1   7   3         34.20         36.21         4.29 o
   0   7   3        181.24        200.31         5.77 o
   1   7   3          6.06          4.42         0.92 o
   2   7   3        260.11        294.00         7.62 o
   3   7   3         43.51         42.35         1.32 o
   4   7   3         62.82         64.04         1.81 o
   5   7   3         45.56         47.59         1.42 o
   6   7   3          4.93          4.28         0.28 o
  -7   8   3          0.03          0.14         0.11 o
  -6   8   3          2.71          2.61         0.35 o
  -5   8   3          4.38          5.53         0.43 o
  -4   8   3          1.13          1.17         0.21 o
  -3   8   3         46.77         49.21         1.53 o
  -2   8   3          0.22          1.98         0.70 o
  -1   8   3         52.64         46.17         2.09 o
   0   8   3          4.83          5.31         0.72 o
   1   8   3          6.79          7.63         1.23 o
   2   8   3         10.77          8.52         0.55 o
   3   8   3          8.37          8.53         0.51 o
   4   8   3         28.68         25.84         0.95 o
   5   8   3         17.71         16.81         0.81 o
   6   8   3          7.12          6.14         0.30 o
  -7   9   3          0.03         -0.02         0.13 o
  -6   9   3          1.36          1.09         0.23 o
  -5   9   3          0.00         -0.43         0.22 o
  -4   9   3          4.99          7.87         2.06 o
  -3   9   3          0.84          1.02         0.25 o
  -2   9   3         77.55         81.65         1.61 o
  -1   9   3          6.46          8.42         0.95 o
   0   9   3         34.66         39.47         2.02 o
   1   9   3          1.27          1.31         0.27 o
   2   9   3          0.05          0.72         0.18 o
   3   9   3          0.01          0.02         0.13 o
   4   9   3          1.75          1.59         0.73 o
   5   9   3          3.92          4.98         0.34 o
   6   9   3          5.86          4.58         0.39 o
  -7  10   3          0.03          0.02         0.07 o
  -6  10   3         23.23         23.72         0.88 o
  -5  10   3          0.53          0.39         0.18 o
  -4  10   3         77.42         73.50         3.79 o
  -3  10   3          0.66          0.66         0.26 o
  -2  10   3         27.77         23.78         0.91 o
  -1  10   3          0.88          1.17         0.23 o
   0  10   3         11.49         13.42         0.82 o
   1  10   3          0.16         -0.13         0.51 o
   2  10   3          6.00          7.79         0.57 o
   3  10   3          2.97          3.26         0.41 o
   4  10   3          1.33          1.18         0.25 o
   5  10   3          5.02          5.65         0.32 o
  -6  11   3          0.49          0.78         0.18 o
  -5  11   3          0.14          0.11         0.12 o
  -4  11   3         14.98         14.15         1.15 o
  -3  11   3          0.04          0.05         0.18 o
  -2  11   3         97.81         93.74         1.97 o
  -1  11   3          0.71          0.55         0.27 o
   0  11   3         26.55         30.02         1.47 o
   1  11   3          0.05         -0.15         0.17 o
   2  11   3         16.42         13.29         0.84 o
   3  11   3          3.33          2.23         0.33 o
   4  11   3         32.21         32.82         1.08 o
   5  11   3          2.37          2.27         0.33 o
  -6  12   3          3.07          2.64         0.32 o
  -5  12   3          2.83          2.90         0.44 o
  -4  12   3          0.92          0.94         0.31 o
  -3  12   3          5.39          4.80         0.49 o
  -2  12   3         60.98         54.92         1.64 o
  -1  12   3         24.27         19.68         0.98 o
   0  12   3        348.33        344.45         5.89 o
   1  12   3         68.77         58.24         1.78 o
   2  12   3        293.49        290.40         5.65 o
   3  12   3         60.62         57.47         2.30 o
   4  12   3         77.15         82.95         2.31 o
   5  12   3         22.57         21.15         0.79 o
  -5  13   3          0.48          0.37         0.21 o
  -4  13   3         87.23         82.06         2.38 o
  -3  13   3          0.07          0.37         0.18 o
  -2  13   3        242.15        230.99         3.28 o
  -1  13   3          6.29          5.29         0.51 o
   0  13   3        153.96        150.80         2.82 o
   1  13   3          3.93          3.38         0.43 o
   2  13   3         11.30         10.65         0.71 o
   3  13   3          0.21          0.29         0.14 o
   4  13   3          1.86          2.01         0.34 o
  -5  14   3          8.58          7.69         0.51 o
  -4  14   3         17.63         15.23         0.92 o
  -3  14   3         46.11         44.92         1.81 o
  -2  14   3         10.76          9.16         0.63 o
  -1  14   3         60.57         61.25         1.33 o
   0  14   3          0.04          0.08         0.29 o
   1  14   3         32.22         31.47         1.18 o
   2  14   3          0.50          0.91         0.21 o
   3  14   3         16.58         14.62         0.93 o
   4  14   3          0.05          0.17         0.10 o
  -4  15   3         17.03         13.70         0.74 o
  -3  15   3          0.03          0.34         0.21 o
  -2  15   3         21.97         19.34         1.15 o
  -1  15   3         10.64         13.55         0.69 o
   0  15   3          8.65          7.56         0.54 o
   1  15   3         16.01         20.13         0.69 o
   2  15   3          0.21          0.33         0.11 o
   3  15   3          7.94          9.38         0.59 o
  -3  16   3          1.25          1.54         0.27 o
  -2  16   3          0.54          0.64         0.23 o
  -1  16   3          0.75          0.46         0.22 o
   0  16   3         19.69         18.69         0.74 o
   1  16   3          5.99          5.98         0.37 o
   2  16   3         21.43         19.31         0.82 o
  -2  17   3         26.35         28.51         0.91 o
  -1  17   3          0.68          0.61         0.12 o
   0  17   3         16.06         17.26         0.80 o
  -8   0   4          2.55          2.67         0.28 o
  -7   0   4          4.54          4.96         0.48 o
  -6   0   4         13.94         15.58         1.20 o
  -5   0   4         24.45         24.89         1.19 o
  -4   0   4         63.90         72.55         3.19 o
  -3   0   4          8.25          8.38         0.98 o
  -2   0   4        775.32        973.96         9.24 o
  -1   0   4        798.08        814.83         8.92 o
   1   0   4        878.77        852.06        10.43 o
   2   0   4       2174.17       2024.48        18.92 o
   3   0   4        300.99        330.40         4.73 o
   4   0   4        376.99        361.82         3.85 o
   5   0   4         67.66         73.82         2.91 o
   6   0   4         44.45         39.30         1.39 o
  -8   1   4          0.52          0.83         0.13 o
  -7   1   4          0.91          0.63         0.17 o
  -6   1   4          2.64          3.15         0.39 o
  -5   1   4         49.33         50.79         1.12 o
  -4   1   4         89.50         99.95         2.66 o
  -3   1   4        436.65        473.71         5.12 o
  -2   1   4        873.15        963.12         8.91 o
  -1   1   4        454.06        482.65         4.77 o
   0   1   4       1144.37       1138.58         8.94 o
   1   1   4         46.52         53.79         1.87 o
   2   1   4         81.08         76.69         2.62 o
   3   1   4          0.08          0.42         0.14 o
   4   1   4          3.21          3.31         0.34 o
   5   1   4          2.10          2.20         0.40 o
   6   1   4          1.38          1.45         0.16 o
  -8   2   4          2.55          2.20         0.18 o
  -7   2   4         14.31         13.95         0.62 o
  -6   2   4         44.50         42.97         1.17 o
  -5   2   4         40.66         43.57         0.97 o
  -4   2   4        576.10        597.92        16.02 o
  -3   2   4         30.10         33.91         1.37 o
  -2   2   4       1865.12       2007.23        12.75 o
  -1   2   4          2.31          2.22         0.49 o
   0   2   4        994.40       1046.15        13.15 o
   1   2   4          2.53          3.70         0.50 o
   2   2   4         96.51        100.04         4.30 o
   3   2   4         16.06         18.55         0.67 o
   4   2   4         38.09         37.24         1.08 o
   5   2   4         12.52         13.54         0.88 o
   6   2   4         16.52         18.65         0.83 o
  -8   3   4          6.72          6.49         0.33 o
  -7   3   4          4.73          5.64         0.40 o
  -6   3   4         95.33         97.56         1.52 o
  -5   3   4         18.31         19.77         0.59 o
  -4   3   4        416.35        406.98         5.45 o
  -3   3   4         35.71         34.84         1.37 o
  -2   3   4        382.75        397.78         4.09 o
  -1   3   4        145.05        141.00         4.47 o
   0   3   4         30.27         31.69         1.25 o
   1   3   4        108.44        105.44         4.04 o
   2   3   4         24.71         19.41         1.96 o
   3   3   4         10.42         11.27         0.48 o
   4   3   4         25.97         23.52         0.98 o
   5   3   4          0.00         -0.16         0.18 o
   6   3   4          2.20          1.56         0.34 o
  -8   4   4         14.77         15.00         0.47 o
  -7   4   4         14.51         14.09         0.59 o
  -6   4   4         67.38         70.63         1.28 o
  -5   4   4         45.39         49.39         0.99 o
  -4   4   4         64.63         70.91         3.13 o
  -3   4   4        125.52        143.42         4.53 o
  -2   4   4         20.73         31.77         1.35 o
  -1   4   4        169.01        199.30         5.60 o
   0   4   4        109.53        119.42         4.28 o
   1   4   4         16.74         25.26         2.06 o
   2   4   4        236.29        246.55         7.02 o
   3   4   4          3.01          4.63         0.35 o
   4   4   4         45.34         46.90         1.67 o
   5   4   4          2.80          3.30         0.43 o
   6   4   4          0.69          0.49         0.16 o
  -8   5   4          8.07          8.47         0.34 o
  -7   5   4         19.66         22.08         0.90 o
  -6   5   4          8.19          8.01         0.43 o
  -5   5   4         31.20         32.76         0.83 o
  -4   5   4          9.42          9.01         0.72 o
  -3   5   4          4.53          4.42         0.54 o
  -2   5   4        142.32        131.35         4.33 o
  -1   5   4         39.20         49.13         2.93 o
   0   5   4        479.30        438.03         8.56 o
   1   5   4         10.71         11.91         1.48 o
   2   5   4        124.34        115.36         5.01 o
   3   5   4          6.03          6.19         0.39 o
   4   5   4          0.16          0.29         0.21 o
   5   5   4          3.07          4.46         0.68 o
   6   5   4          4.98          5.26         0.38 o
  -8   6   4          3.15          2.48         0.21 o
  -7   6   4          0.17          0.26         0.14 o
  -6   6   4         14.93         16.12         0.70 o
  -5   6   4         28.79         25.13         1.10 o
  -4   6   4        170.36        177.21         2.42 o
  -3   6   4         68.87         64.25         3.55 o
  -2   6   4        600.14        639.48         9.81 o
  -1   6   4          6.03          7.16         1.25 o
   0   6   4        310.73        346.67         7.99 o
   1   6   4        265.09        277.61         7.39 o
   2   6   4          0.42          0.91         0.30 o
   3   6   4        127.54        119.22         1.90 o
   4   6   4          5.65          5.59         0.45 o
   5   6   4         12.99         11.72         1.00 o
   6   6   4          0.29          0.38         0.10 o
  -7   7   4          1.42          1.36         0.32 o
  -6   7   4         14.48         15.42         0.83 o
  -5   7   4          1.56          1.47         0.28 o
  -4   7   4         34.32         33.07         1.21 o
  -3   7   4        165.00        161.71         6.03 o
  -2   7   4          0.96          0.26         0.58 o
  -1   7   4        541.30        592.47        24.92 o
   0   7   4        177.24        181.66         6.09 o
   1   7   4        139.17        142.13         5.47 o
   2   7   4        132.52        143.68         2.41 o
   3   7   4          3.86          3.28         0.42 o
   4   7   4         15.81         17.07         0.89 o
   5   7   4         13.97         13.38         0.54 o
   6   7   4          1.16          0.66         0.13 o
  -7   8   4          0.00          0.03         0.14 o
  -6   8   4          2.26          2.59         0.34 o
  -5   8   4         17.51         17.24         0.89 o
  -4   8   4          4.87          4.94         0.73 o
  -3   8   4         53.17         51.18         1.85 o
  -2   8   4         49.77         50.59         2.46 o
  -1   8   4          0.01          0.84         0.48 o
   0   8   4         13.17         17.49         1.37 o
   1   8   4         59.08         54.19         1.87 o
   2   8   4         24.60         24.02         1.01 o
   3   8   4         11.04          9.72         0.58 o
   4   8   4         29.55         30.57         0.94 o
   5   8   4          0.96          1.07         0.16 o
  -7   9   4          0.17          0.16         0.11 o
  -6   9   4         27.89         27.53         1.06 o
  -5   9   4          3.34          3.17         0.39 o
  -4   9   4         83.32         78.44         2.78 o
  -3   9   4         59.93         55.97         1.78 o
  -2   9   4         52.12         57.83         1.39 o
  -1   9   4        124.91        129.61         2.54 o
   0   9   4          1.71          1.36         0.30 o
   1   9   4         17.04         17.28         0.74 o
   2   9   4         15.12         18.35         0.98 o
   3   9   4          0.73          0.75         0.19 o
   4   9   4          0.40          0.41         0.35 o
   5   9   4          0.01          0.01         0.08 o
  -7  10   4          6.05          4.82         0.37 o
  -6  10   4          3.76          3.62         0.34 o
  -5  10   4         29.23         25.95         1.48 o
  -4  10   4          5.56          5.07         0.71 o
  -3  10   4         29.35         29.34         1.68 o
  -2  10   4        106.63        104.40         2.35 o
  -1  10   4          0.39          0.07         0.13 o
   0  10   4        163.60        176.02         3.66 o
   1  10   4         15.75         17.68         0.94 o
   2  10   4         35.99         37.85         2.03 o
   3  10   4          1.66          1.73         0.43 o
   4  10   4          1.50          1.27         0.22 o
   5  10   4          0.12          0.20         0.12 o
  -6  11   4          0.65          0.90         0.23 o
  -5  11   4          5.76          5.43         0.63 o
  -4  11   4          0.53          1.16         0.36 o
  -3  11   4          0.16          0.46         0.24 o
  -2  11   4          0.15          0.75         0.23 o
  -1  11   4          1.02          1.17         0.24 o
   0  11   4         14.76         16.49         1.25 o
   1  11   4          2.90          3.11         0.41 o
   2  11   4         34.89         35.61         1.93 o
   3  11   4          0.84          1.06         0.36 o
   4  11   4         11.05         11.62         0.82 o
  -6  12   4          0.39          0.50         0.14 o
  -5  12   4          3.51          3.34         0.47 o
  -4  12   4          2.44          2.96         0.50 o
  -3  12   4          9.02          7.92         0.84 o
  -2  12   4          2.60          2.99         0.56 o
  -1  12   4         21.61         19.53         1.38 o
   0  12   4          0.14          0.06         0.18 o
   1  12   4          2.88          3.42         0.42 o
   2  12   4          0.83          1.21         0.40 o
   3  12   4          5.26          4.96         0.63 o
   4  12   4          2.08          2.46         0.34 o
  -5  13   4          1.69          1.40         0.28 o
  -4  13   4          2.07          1.91         0.40 o
  -3  13   4          2.91          2.24         0.46 o
  -2  13   4         12.31         13.58         1.09 o
  -1  13   4          2.70          1.42         0.39 o
   0  13   4         24.47         25.34         1.10 o
   1  13   4         39.34         35.16         1.23 o
   2  13   4         12.47         12.51         0.68 o
   3  13   4         26.63         24.27         1.18 o
   4  13   4          3.66          3.50         0.31 o
  -5  14   4          2.81          1.88         0.25 o
  -4  14   4          1.72          1.90         0.33 o
  -3  14   4          0.01          0.23         0.18 o
  -2  14   4          1.09          0.70         0.27 o
  -1  14   4         18.71         17.69         1.00 o
   0  14   4          0.22          0.19         0.16 o
   1  14   4         14.67         15.15         1.10 o
   2  14   4          0.88          0.54         0.43 o
   3  14   4          0.00          0.00         0.11 o
  -4  15   4         47.57         47.14         1.25 o
  -3  15   4         19.31         17.90         0.94 o
  -2  15   4         23.03         24.23         0.79 o
  -1  15   4         15.41         15.18         0.69 o
   0  15   4          1.01          1.29         0.22 o
   1  15   4          0.44          0.41         0.14 o
   2  15   4          0.11         -0.06         0.11 o
  -3  16   4          0.03          0.11         0.10 o
  -2  16   4         87.10         92.72         1.91 o
  -1  16   4         17.50         18.41         0.88 o
   0  16   4         46.75         47.04         0.97 o
   1  16   4         25.58         26.47         1.19 o
  -8   1   5          0.02         -0.01         0.10 o
  -7   1   5          0.29          0.36         0.12 o
  -6   1   5          0.29          0.16         0.13 o
  -5   1   5          5.69          5.34         0.39 o
  -4   1   5          2.41          6.28         1.81 o
  -3   1   5         10.27         11.15         1.19 o
  -2   1   5        165.47        215.29         3.79 o
  -1   1   5          7.49         13.79         0.92 o
   0   1   5        564.28        623.22         7.20 o
   1   1   5         22.47         27.68         1.49 o
   2   1   5        364.55        398.74         3.40 o
   3   1   5         38.64         35.32         0.91 o
   4   1   5         97.80        109.25         1.62 o
   5   1   5         23.33         21.36         1.01 o
   6   1   5         17.51         18.61         0.94 o
  -8   2   5          0.03          0.18         0.09 o
  -7   2   5          5.11          5.49         0.33 o
  -6   2   5         17.01         19.09         0.77 o
  -5   2   5          0.71          0.48         0.17 o
  -4   2   5        313.16        339.28         7.14 o
  -3   2   5         17.82         25.06         1.75 o
  -2   2   5       1149.05       1223.79        14.50 o
  -1   2   5         18.22         13.50         0.88 o
   0   2   5        670.84        688.50        20.56 o
   1   2   5          3.81          4.35         0.60 o
   2   2   5         38.86         42.02         1.13 o
   3   2   5         10.13          8.86         0.46 o
   4   2   5          3.27          2.51         0.41 o
   5   2   5          2.30          2.32         0.35 o
   6   2   5          6.02          4.92         0.57 o
  -8   3   5          8.89          8.55         0.51 o
  -7   3   5          3.51          3.78         0.40 o
  -6   3   5         79.48         82.00         1.57 o
  -5   3   5         30.65         30.42         0.89 o
  -4   3   5        214.72        231.75        11.25 o
  -3   3   5         22.34         18.98         1.47 o
  -2   3   5         28.24         45.26         2.91 o
  -1   3   5         46.37         49.59         2.90 o
   0   3   5        146.86        123.56         4.71 o
   1   3   5        138.77        128.75         4.93 o
   2   3   5        141.51        131.85         2.14 o
   3   3   5         52.36         53.70         1.20 o
   4   3   5         21.34         19.76         1.06 o
   5   3   5          8.21          9.13         0.64 o
   6   3   5          2.34          1.57         0.15 o
  -8   4   5          4.21          4.34         0.29 o
  -7   4   5          0.03          0.26         0.40 o
  -6   4   5          9.36         10.96         0.58 o
  -5   4   5          6.23          6.95         0.38 o
  -4   4   5          3.15          2.29         0.44 o
  -3   4   5        128.70        134.47         3.84 o
  -2   4   5        129.34        116.32         4.09 o
  -1   4   5        216.24        218.19         6.36 o
   0   4   5         81.19         67.50         3.62 o
   1   4   5         26.08         24.93         2.22 o
   2   4   5          3.77          3.99         0.38 o
   3   4   5          2.06          1.85         0.25 o
   4   4   5          3.87          3.34         0.46 o
   5   4   5          8.38          9.56         0.63 o
   6   4   5          9.02          7.51         0.47 o
  -8   5   5          3.35          2.85         0.76 o
  -7   5   5          0.78          0.54         0.20 o
  -6   5   5          0.17          0.66         0.48 o
  -5   5   5          9.06          9.05         0.52 o
  -4   5   5         19.70         18.72         1.03 o
  -3   5   5          2.03          2.46         0.51 o
  -2   5   5         41.44         36.70         1.87 o
  -1   5   5         76.10         76.37         3.99 o
   0   5   5         24.64         18.90         2.03 o
   1   5   5        157.96        156.69         7.07 o
   2   5   5         59.59         57.69         1.29 o
   3   5   5         74.70         73.71         1.45 o
   4   5   5         73.66         80.07         2.03 o
   5   5   5         23.21         24.33         1.35 o
  -7   6   5          1.56          1.80         0.36 o
  -6   6   5         10.46         10.27         1.13 o
  -5   6   5          0.00         -0.09         0.16 o
  -4   6   5         30.23         24.12         1.53 o
  -3   6   5         50.90         51.11         1.24 o
  -2   6   5         58.52         40.37         2.09 o
  -1   6   5        154.23        154.44         5.83 o
   0   6   5        217.65        189.59         6.45 o
   1   6   5         97.68         95.35         2.53 o
   2   6   5        320.61        305.89         3.02 o
   3   6   5         50.43         52.29         1.30 o
   4   6   5        147.67        154.42         3.92 o
   5   6   5         19.11         20.45         0.78 o
  -7   7   5          4.06          3.74         0.33 o
  -6   7   5          7.40          8.84         0.89 o
  -5   7   5         68.68         70.23         1.76 o
  -4   7   5         72.07         84.70         7.75 o
  -3   7   5        227.68        227.57         3.71 o
  -2   7   5        407.95        440.64         9.22 o
  -1   7   5        294.61        293.91         5.62 o
   0   7   5        829.77        859.00        10.81 o
   1   7   5        284.42        276.66         4.39 o
   2   7   5        448.83        460.85         4.81 o
   3   7   5        151.30        155.34         2.70 o
   4   7   5         84.53         91.70         1.93 o
   5   7   5         35.33         33.93         2.81 o
  -7   8   5          2.88          2.56         0.60 o
  -6   8   5         99.13         97.50         2.68 o
  -5   8   5          8.77          8.08         0.88 o
  -4   8   5        353.65        340.46         7.74 o
  -3   8   5         35.09         33.84         1.76 o
  -2   8   5        825.79        816.80         7.18 o
  -1   8   5        173.60        172.12         2.95 o
   0   8   5        652.49        629.73         6.52 o
   1   8   5        211.26        209.83         3.87 o
   2   8   5        165.34        165.60         2.90 o
   3   8   5         46.50         48.69         1.49 o
   4   8   5         27.59         28.31         0.77 o
   5   8   5          1.87          1.81         0.29 o
  -7   9   5         18.64         17.33         0.76 o
  -6   9   5         60.30         61.71         3.51 o
  -5   9   5        135.99        138.52         2.23 o
  -4   9   5        259.03        270.04         4.98 o
  -3   9   5        546.92        563.66         7.18 o
  -2   9   5        404.63        438.36         5.38 o
  -1   9   5        718.16        746.79         8.26 o
   0   9   5        188.43        200.52         3.31 o
   1   9   5        193.82        201.80         3.22 o
   2   9   5         49.31         52.85         1.62 o
   3   9   5          7.46          8.25         0.60 o
   4   9   5         14.87         14.85         0.85 o
  -6  10   5        141.48        138.39         2.65 o
  -5  10   5         62.98         59.89         2.11 o
  -4  10   5        255.38        237.69         4.54 o
  -3  10   5         49.53         40.05         1.91 o
  -2  10   5        168.63        155.78         2.62 o
  -1  10   5          6.46          8.82         0.63 o
   0  10   5         65.27         59.82         2.37 o
   1  10   5         71.84         77.35         1.97 o
   2  10   5         32.31         28.98         1.15 o
   3  10   5         22.78         24.31         0.93 o
   4  10   5         10.25          9.19         0.61 o
  -6  11   5         23.87         22.85         0.94 o
  -5  11   5         29.07         27.57         1.32 o
  -4  11   5         12.54         14.04         1.07 o
  -3  11   5          4.45          4.51         0.64 o
  -2  11   5          5.73          6.74         0.55 o
  -1  11   5          2.22          0.97         0.24 o
   0  11   5         15.69         17.00         0.85 o
   1  11   5          0.01          0.72         0.22 o
   2  11   5         14.60         15.15         1.14 o
   3  11   5          2.10          2.19         0.38 o
   4  11   5          3.21          3.06         0.22 o
  -6  12   5         16.43         10.94         0.53 o
  -5  12   5          0.68          0.69         0.21 o
  -4  12   5         29.09         25.31         1.31 o
  -3  12   5         13.37         10.57         0.63 o
  -2  12   5         68.02         68.53         1.65 o
  -1  12   5          8.67          8.48         0.59 o
   0  12   5         74.20         78.54         2.20 o
   1  12   5          0.41          0.93         0.36 o
   2  12   5         29.29         32.66         1.56 o
   3  12   5          0.04         -0.04         0.12 o
  -5  13   5          0.02         -0.14         0.14 o
  -4  13   5          3.65          3.59         0.53 o
  -3  13   5          2.07          1.42         0.33 o
  -2  13   5          7.87          8.45         0.80 o
  -1  13   5          8.02          7.58         0.77 o
   0  13   5          2.57          2.68         0.34 o
   1  13   5          3.77          3.48         0.54 o
   2  13   5          0.03         -0.16         0.21 o
   3  13   5          0.10         -0.02         0.08 o
  -4  14   5         15.63         16.42         0.80 o
  -3  14   5          0.02          0.07         0.13 o
  -2  14   5          8.69          9.70         0.76 o
  -1  14   5          1.42          1.40         0.23 o
   0  14   5          4.42          4.29         0.36 o
   1  14   5          4.10          4.16         0.34 o
   2  14   5          1.88          1.72         0.27 o
  -3  15   5          4.55          5.11         0.43 o
  -2  15   5         11.22         13.60         0.52 o
  -1  15   5          3.85          5.81         0.48 o
   0  15   5          2.16          2.57         0.35 o
   1  15   5          2.97          3.56         0.37 o
  -1  16   5          1.02          1.32         0.23 o
  -8   0   6          1.01          1.13         0.43 o
  -7   0   6         17.21         18.50         0.80 o
  -6   0   6         19.24         20.73         1.05 o
  -5   0   6          2.25          2.62         0.55 o
  -3   0   6         22.92         24.74         2.13 o
  -2   0   6          3.50          1.84         0.57 o
  -1   0   6         93.03         79.24         3.47 o
   0   0   6        200.72        200.16         5.60 o
   1   0   6         24.12         21.34         0.91 o
   2   0   6        148.02        133.77         3.74 o
   3   0   6          1.26          1.32         0.26 o
   4   0   6         26.83         26.17         1.61 o
   5   0   6          2.71          2.75         0.43 o
  -8   1   6          5.40          6.04         0.26 o
  -7   1   6          4.33          4.96         0.34 o
  -6   1   6          2.60          3.27         0.27 o
  -5   1   6          3.84          3.43         0.33 o
  -4   1   6         58.68         57.41         3.43 o
  -3   1   6         63.29         56.10         3.49 o
  -2   1   6        448.33        476.88         9.30 o
  -1   1   6         12.90         10.82         1.37 o
   0   1   6        265.05        278.86         4.70 o
   1   1   6         17.02         17.15         0.65 o
   2   1   6         20.79         22.27         0.75 o
   3   1   6         11.07         10.58         0.50 o
   4   1   6          1.03          1.30         0.29 o
   5   1   6          0.55          0.35         0.13 o
  -8   2   6          6.05          5.38         0.37 o
  -7   2   6         40.83         41.54         0.93 o
  -6   2   6         33.04         32.54         0.83 o
  -5   2   6         65.66         65.07         1.42 o
  -4   2   6         64.96         63.83         2.03 o
  -3   2   6          1.47          0.86         0.32 o
  -2   2   6         12.03         13.31         1.72 o
  -1   2   6         55.97         54.38         3.22 o
   0   2   6          5.33          3.28         0.82 o
   1   2   6         32.83         33.15         0.99 o
   2   2   6          0.73          0.85         0.25 o
   3   2   6          0.53          0.62         0.15 o
   4   2   6          4.05          3.29         0.33 o
   5   2   6          0.09          0.06         0.11 o
  -8   3   6          0.26          0.18         0.09 o
  -7   3   6          1.44          1.74         0.26 o
  -6   3   6          6.75          7.80         0.47 o
  -5   3   6         17.68         18.44         0.73 o
  -4   3   6         19.48         15.16         1.01 o
  -3   3   6         39.76         34.98         1.50 o
  -2   3   6          1.93          1.25         0.61 o
  -1   3   6          2.40          1.54         0.61 o
   0   3   6         57.98         58.15         3.48 o
   1   3   6          9.78         10.42         0.56 o
   2   3   6         69.81         64.32         1.47 o
   3   3   6          3.28          4.23         0.36 o
   4   3   6         11.75         11.77         0.61 o
   5   3   6          0.85          0.67         0.23 o
  -8   4   6          1.31          1.77         0.26 o
  -7   4   6          0.58          0.47         0.12 o
  -6   4   6          1.10          1.37         0.25 o
  -5   4   6          0.01         -0.02         0.12 o
  -4   4   6         71.98         81.03         4.93 o
  -3   4   6          2.15          1.65         0.37 o
  -2   4   6        272.39        263.52         5.12 o
  -1   4   6          4.80          3.54         0.94 o
   0   4   6        191.88        185.26         3.08 o
   1   4   6          0.02          0.56         0.16 o
   2   4   6         17.23         16.22         0.79 o
   3   4   6          0.02         -0.23         0.19 o
   4   4   6          0.92          0.72         0.18 o
   5   4   6          4.62          4.06         0.47 o
  -7   5   6          0.02          0.07         0.14 o
  -6   5   6         41.88         43.12         1.89 o
  -5   5   6          2.80          2.50         0.50 o
  -4   5   6         51.15         50.90         1.43 o
  -3   5   6          6.51          6.08         0.65 o
  -2   5   6          0.44          0.19         0.15 o
  -1   5   6          1.70          1.70         0.30 o
   0   5   6         47.56         44.72         1.11 o
   1   5   6          5.86          6.38         0.45 o
   2   5   6         20.99         18.46         0.84 o
   3   5   6          6.19          5.81         0.46 o
   4   5   6          0.00         -0.11         0.25 o
   5   5   6         22.79         24.87         1.06 o
  -7   6   6          1.83          1.59         0.18 o
  -6   6   6         24.98         25.83         1.01 o
  -5   6   6          4.13          3.76         0.43 o
  -4   6   6         98.37         99.52         2.13 o
  -3   6   6         40.29         37.36         1.69 o
  -2   6   6         88.36         85.38         2.06 o
  -1   6   6         31.35         29.40         1.06 o
   0   6   6          0.17         -0.14         0.26 o
   1   6   6         26.16         26.13         1.07 o
   2   6   6         65.87         64.32         1.88 o
   3   6   6        139.74        148.51         3.86 o
   4   6   6         44.46         42.71         1.79 o
   5   6   6         75.20         78.94         1.67 o
  -7   7   6          7.47          6.36         0.40 o
  -6   7   6         14.14         15.81         0.74 o
  -5   7   6          3.44          2.77         0.37 o
  -4   7   6         65.58         64.35         1.87 o
  -3   7   6         18.12         16.66         1.20 o
  -2   7   6        199.70        187.26         6.26 o
  -1   7   6        231.02        219.45         4.20 o
   0   7   6        205.86        202.44         3.89 o
   1   7   6        470.25        479.49         6.15 o
   2   7   6         47.35         45.66         1.45 o
   3   7   6        212.47        221.31         4.52 o
  -7   8   6          6.70          5.48         0.41 o
  -6   8   6         12.98         14.07         0.64 o
  -5   8   6          0.32          0.48         0.57 o
  -4   8   6         17.70         17.52         0.85 o
  -3   8   6         88.28        103.73         2.90 o
  -2   8   6         27.10         22.97         1.50 o
  -1   8   6        362.73        390.80         6.19 o
   0   8   6         40.34         39.25         2.01 o
   1   8   6        251.04        272.98         3.67 o
   2   8   6         15.19         17.29         0.88 o
   3   8   6         43.38         45.72         1.22 o
  -6   9   6         20.94         18.77         0.76 o
  -5   9   6        234.33        223.54         4.64 o
  -4   9   6         56.34         51.15         2.01 o
  -3   9   6        514.84        493.79         6.31 o
  -2   9   6         61.17         57.10         2.33 o
  -1   9   6        380.23        376.64         6.03 o
   0   9   6         65.91         59.58         2.44 o
   1   9   6         67.03         68.00         1.81 o
   2   9   6         77.22         77.12         1.78 o
   3   9   6          1.36          1.21         0.21 o
   4   9   6         36.05         38.36         1.28 o
  -6  10   6          4.83          4.24         0.41 o
  -5  10   6          9.74         11.49         0.84 o
  -4  10   6         29.69         27.33         1.40 o
  -2  10   6         29.59         28.62         1.10 o
  -1  10   6         45.21         32.40         1.74 o
   0  10   6          0.46          0.34         0.23 o
   1  10   6         86.57         82.27         1.91 o
   2  10   6          1.31          1.71         0.26 o
   3  10   6         36.50         33.54         0.86 o
  -6  11   6          2.63          1.19         0.21 o
  -5  11   6         29.71         24.76         1.07 o
  -4  11   6         23.03         21.68         0.84 o
  -3  11   6         15.52         10.68         0.63 o
  -2  11   6        108.95        109.29         2.05 o
  -1  11   6          0.20          0.49         0.26 o
   0  11   6        116.29        119.32         2.27 o
   1  11   6          0.08          0.78         0.52 o
   2  11   6         24.98         26.25         0.87 o
   3  11   6          0.11         -0.04         0.08 o
  -5  12   6          7.31          4.80         0.29 o
  -4  12   6          5.38          4.96         0.37 o
  -3  12   6         90.39         86.25         1.62 o
  -2  12   6          2.83          3.18         0.33 o
  -1  12   6        169.90        177.22         3.49 o
   0  12   6          8.48          7.64         0.54 o
   1  12   6        109.95        113.56         2.75 o
   2  12   6         24.30         23.73         1.06 o
  -4  13   6          4.40          3.15         0.47 o
  -3  13   6         45.81         50.60         1.06 o
  -2  13   6          1.26          1.24         0.19 o
  -1  13   6         15.08         21.52         1.23 o
   0  13   6         10.10         11.17         0.87 o
   1  13   6          2.22          5.01         0.53 o
   2  13   6          3.08          3.95         0.36 o
  -3  14   6         11.30          9.95         1.25 o
  -2  14   6         16.98         16.88         2.79 o
  -1  14   6         17.37         22.08         1.06 o
   0  14   6          6.98          8.98         0.65 o
   1  14   6         33.43         36.71         1.11 o
  -1  15   6         37.30         43.66         1.12 o
  -7   1   7         29.47         29.48         0.71 o
  -6   1   7        231.24        245.92         4.72 o
  -5   1   7         40.00         37.36         1.34 o
  -4   1   7        226.67        224.69         6.22 o
  -3   1   7          4.66          3.47         0.42 o
  -2   1   7        153.69        146.27         2.10 o
  -1   1   7         24.63         22.55         0.79 o
   0   1   7         96.55         94.42         1.66 o
   1   1   7         62.85         56.92         1.23 o
   2   1   7         33.95         34.22         0.97 o
   3   1   7         34.52         33.66         0.81 o
   4   1   7          4.14          4.25         0.38 o
  -7   2   7         14.48         13.12         0.46 o
  -6   2   7        260.84        282.85         3.42 o
  -5   2   7        115.55        115.60         2.34 o
  -4   2   7        408.03        409.50         4.47 o
  -3   2   7        333.84        316.31         4.08 o
  -2   2   7        160.10        146.74         1.99 o
  -1   2   7        360.85        336.96         3.07 o
   0   2   7         16.53         13.88         0.65 o
   1   2   7        153.92        137.94         2.27 o
   2   2   7          5.05          5.32         0.39 o
   3   2   7         24.34         22.53         0.66 o
   4   2   7          3.18          3.31         0.34 o
  -7   3   7          0.21          0.16         0.12 o
  -6   3   7        252.56        263.66         2.93 o
  -5   3   7          0.80          0.94         0.28 o
  -4   3   7        980.20       1024.06         7.63 o
  -3   3   7          2.13          2.22         0.36 o
  -2   3   7       1270.88       1292.40        10.38 o
  -1   3   7          0.56          1.17         0.34 o
   0   3   7        462.46        460.74         3.73 o
   1   3   7          0.64          1.07         0.24 o
   2   3   7         60.32         64.78         1.56 o
   3   3   7          3.54          3.43         0.35 o
   4   3   7          4.94          4.84         0.56 o
  -7   4   7         11.72         10.95         0.77 o
  -6   4   7         73.03         77.21         1.65 o
  -5   4   7         75.41         79.47         2.80 o
  -4   4   7        439.80        449.25         6.73 o
  -3   4   7        266.27        256.45         3.23 o
  -2   4   7       1208.68       1167.89         5.73 o
  -1   4   7        341.94        326.45         3.08 o
   0   4   7       1050.34       1022.60         6.27 o
   1   4   7        120.80        111.19         2.02 o
   2   4   7        337.64        349.81         3.54 o
   3   4   7         17.23         15.43         0.68 o
   4   4   7         57.05         60.81         1.86 o
  -7   5   7          6.41          5.05         0.70 o
  -6   5   7          0.81          0.73         0.19 o
  -5   5   7         20.22         19.04         1.34 o
  -4   5   7         32.44         33.89         1.87 o
  -3   5   7          9.12          9.24         0.98 o
  -2   5   7        260.70        264.35         3.31 o
  -1   5   7         25.84         25.84         0.88 o
   0   5   7        500.07        502.46         4.15 o
   1   5   7         95.02         93.01         1.82 o
   2   5   7        284.80        294.51         3.15 o
   3   5   7         38.03         38.00         1.81 o
   4   5   7         81.91         89.55         2.14 o
  -7   6   7          2.26          1.73         0.29 o
  -6   6   7          4.58          4.53         0.37 o
  -5   6   7          0.06          1.72         0.42 o
  -4   6   7         14.12         12.08         1.09 o
  -3   6   7         17.53         18.81         1.35 o
  -2   6   7         65.44         59.84         1.72 o
  -1   6   7         34.98         35.54         1.34 o
   0   6   7        220.21        205.72         3.22 o
   1   6   7          0.28          0.87         0.20 o
   2   6   7        223.15        223.82         3.26 o
   3   6   7         28.60         26.18         1.44 o
   4   6   7         76.69         79.16         1.86 o
  -6   7   7          8.84          8.28         0.46 o
  -5   7   7          4.10          3.70         0.49 o
  -4   7   7         13.36         13.06         1.08 o
  -3   7   7          3.07          2.95         0.54 o
  -2   7   7         19.45         20.92         1.01 o
  -1   7   7         19.27         18.17         0.93 o
   0   7   7          1.38          1.44         0.46 o
   1   7   7         81.20         77.62         1.85 o
   2   7   7         25.12         24.43         1.50 o
   3   7   7         33.43         32.14         1.48 o
   4   7   7         44.26         42.48         1.20 o
  -6   8   7          0.07          0.04         0.08 o
  -5   8   7          0.21          0.22         0.11 o
  -4   8   7          0.00          0.05         0.18 o
  -3   8   7          7.17          7.64         0.59 o
  -2   8   7          0.00          0.06         0.22 o
  -1   8   7         59.35         64.80         2.56 o
   0   8   7          2.58          2.91         0.56 o
   1   8   7         40.64         42.54         1.33 o
   2   8   7          1.19          1.42         0.35 o
   3   8   7          3.75          4.28         0.50 o
  -6   9   7          4.10          3.19         0.39 o
  -5   9   7          6.58          6.65         0.55 o
  -4   9   7          9.75          8.03         0.83 o
  -3   9   7         79.79         92.01         2.87 o
  -2   9   7          5.61          4.18         0.66 o
  -1   9   7        125.39        131.28         3.52 o
   0   9   7          1.86          2.03         0.49 o
   1   9   7         40.41         42.98         1.28 o
   2   9   7          2.32          2.00         0.25 o
   3   9   7          4.79          3.97         0.40 o
  -6  10   7          1.23          0.38         0.14 o
  -5  10   7         29.43         27.48         3.41 o
  -4  10   7          9.99          8.63         0.79 o
  -3  10   7         44.56         46.58         1.94 o
  -2  10   7         20.64         18.34         1.26 o
  -1  10   7          1.61          1.51         0.38 o
   0  10   7         10.30          9.99         0.64 o
   1  10   7          9.26          9.60         0.57 o
   2  10   7          1.77          1.91         0.21 o
  -5  11   7          9.46          8.25         0.58 o
  -4  11   7          0.01          0.18         0.15 o
  -3  11   7          0.70          1.12         0.31 o
  -2  11   7          6.05          6.13         0.68 o
  -1  11   7          9.21          9.62         0.84 o
   0  11   7         20.03         18.21         0.78 o
   1  11   7          0.51          0.54         0.15 o
  -4  12   7          1.17          1.29         0.24 o
  -3  12   7         20.21         18.50         0.96 o
  -2  12   7          1.15          1.24         0.28 o
  -1  12   7          2.31          1.79         0.25 o
   0  12   7          0.20          0.34         0.12 o
   1  12   7          0.18          0.16         0.13 o
  -2  13   7          0.29          0.83         0.14 o
  -1  13   7         24.05         27.02         1.12 o
   0  13   7          2.80          2.50         0.32 o
  -2  14   7         17.07         20.00         0.74 o
  -1  14   7          8.34          8.54         0.49 o
  -7   0   8         11.16         11.12         0.68 o
  -6   0   8         12.29         13.02         0.98 o
  -5   0   8          0.73          0.44         0.28 o
  -4   0   8        180.89        176.85         4.29 o
  -3   0   8         40.02         36.55         1.98 o
  -2   0   8        252.40        230.40         5.05 o
  -1   0   8         67.22         61.26         2.62 o
   0   0   8         56.63         51.24         1.60 o
   1   0   8         87.45         81.10         2.11 o
   2   0   8          0.02          0.41         0.19 o
   3   0   8        101.50        100.85         2.75 o
  -7   1   8         23.03         21.44         0.90 o
  -6   1   8         35.84         39.05         1.17 o
  -5   1   8         59.09         60.66         1.75 o
  -4   1   8         11.25         10.11         0.75 o
  -3   1   8         56.93         52.69         1.67 o
  -2   1   8         27.50         27.47         0.96 o
  -1   1   8         53.09         45.29         1.25 o
   0   1   8         70.06         69.65         1.57 o
   1   1   8         71.91         66.89         1.54 o
   2   1   8         23.65         23.15         0.72 o
   3   1   8         30.36         30.54         0.81 o
  -7   2   8          4.16          3.29         0.40 o
  -6   2   8          3.35          3.27         0.35 o
  -5   2   8          9.41          9.59         0.67 o
  -4   2   8         18.96         18.11         0.76 o
  -3   2   8          0.23          0.34         0.16 o
  -2   2   8          0.45          0.28         0.15 o
  -1   2   8         74.31         57.39         1.41 o
   0   2   8         19.02         18.44         0.82 o
   1   2   8        115.49        103.16         1.90 o
   2   2   8         14.11         14.92         0.58 o
   3   2   8         35.41         32.77         0.99 o
  -7   3   8         40.36         40.90         1.32 o
  -6   3   8          1.22          1.09         0.35 o
  -5   3   8        274.60        292.52         6.35 o
  -4   3   8         25.18         26.58         0.91 o
  -3   3   8        861.38        854.87         6.42 o
  -2   3   8         42.43         40.52         1.38 o
  -1   3   8        958.70        912.07         5.63 o
   0   3   8          0.85          1.31         0.26 o
   1   3   8        334.10        327.66         4.29 o
   2   3   8         11.83         11.65         0.60 o
   3   3   8         48.52         50.73         1.19 o
  -7   4   8         41.24         40.35         1.25 o
  -6   4   8          4.03          4.23         0.58 o
  -5   4   8         98.97        100.36         2.98 o
  -4   4   8          0.29          0.43         0.16 o
  -3   4   8         41.39         28.48         0.97 o
  -2   4   8         24.71         24.95         1.09 o
  -1   4   8         19.96         31.49         1.05 o
   0   4   8         38.25         38.38         1.15 o
   1   4   8        102.73        107.14         1.87 o
   2   4   8          2.09          2.37         0.27 o
   3   4   8         49.51         51.01         1.17 o
  -7   5   8         25.17         21.13         0.82 o
  -6   5   8         13.23         13.49         0.64 o
  -5   5   8         38.16         37.70         1.78 o
  -4   5   8         34.75         36.04         1.30 o
  -3   5   8         34.21         32.83         1.28 o
  -2   5   8         10.50         10.53         0.74 o
  -1   5   8         49.19         48.90         1.27 o
   0   5   8         12.86         12.39         0.65 o
   1   5   8         84.16         87.34         1.66 o
   2   5   8         33.27         34.51         0.92 o
   3   5   8         60.08         60.55         1.21 o
  -6   6   8          9.37         10.41         0.52 o
  -5   6   8         12.25         11.33         0.65 o
  -4   6   8         63.86         70.60         1.76 o
  -3   6   8          3.97          2.91         0.41 o
  -2   6   8        180.75        197.37         3.09 o
  -1   6   8          2.92          4.33         0.49 o
   0   6   8        152.38        160.24         2.71 o
   1   6   8         32.09         34.76         0.97 o
   2   6   8         33.15         33.85         1.55 o
   3   6   8         41.95         41.53         0.93 o
  -6   7   8          0.01          0.08         0.09 o
  -5   7   8          0.19         -0.03         0.16 o
  -4   7   8          0.30          1.01         0.26 o
  -3   7   8          5.19          7.37         0.58 o
  -2   7   8          0.16          0.59         0.23 o
  -1   7   8         15.46         16.15         0.84 o
   0   7   8          1.30          1.30         0.25 o
   1   7   8          2.03          2.12         0.46 o
   2   7   8          4.01          4.15         0.52 o
  -6   8   8         10.49          9.49         0.58 o
  -5   8   8          4.38          4.77         0.37 o
  -4   8   8         56.56         56.34         1.38 o
  -3   8   8         13.38         13.86         0.73 o
  -2   8   8         94.20         96.42         2.94 o
  -1   8   8          4.00          4.52         0.66 o
   0   8   8         58.64         55.14         1.41 o
   1   8   8          0.42          0.65         0.27 o
   2   8   8         17.51         17.12         0.94 o
  -5   9   8          0.01         -0.08         0.14 o
  -4   9   8          4.91          6.21         0.66 o
  -3   9   8          1.74          2.37         0.45 o
  -2   9   8          0.46          0.26         0.22 o
  -1   9   8         11.17         11.97         0.99 o
   0   9   8          8.17          7.63         0.50 o
   1   9   8          6.55          6.99         0.66 o
   2   9   8          5.19          4.56         0.42 o
  -5  10   8          0.04          0.21         0.12 o
  -4  10   8          1.52          1.47         0.30 o
  -3  10   8          1.08          1.71         0.36 o
  -2  10   8          4.55          4.31         0.56 o
  -1  10   8          0.00          0.05         0.18 o
   0  10   8         14.44         13.82         0.60 o
   1  10   8          4.90          4.13         0.44 o
  -4  11   8          0.84          0.82         0.21 o
  -3  11   8          0.38          0.66         0.21 o
  -2  11   8          4.93          5.28         0.53 o
  -1  11   8          3.99          4.05         0.32 o
   0  11   8          4.58          5.55         0.33 o
  -3  12   8          3.82          3.86         0.35 o
  -2  12   8          6.88          8.12         0.38 o
  -1  12   8         14.94         15.54         0.73 o
  -6   1   9          4.70          4.28         0.34 o
  -5   1   9         21.43         22.47         0.93 o
  -4   1   9          7.52          6.41         0.57 o
  -3   1   9         24.06         22.89         1.10 o
  -2   1   9          8.87          7.37         0.64 o
  -1   1   9         10.64          9.84         0.56 o
   0   1   9         14.96         12.18         0.61 o
   1   1   9          0.32          0.55         0.20 o
   2   1   9         23.98         21.98         0.86 o
  -6   2   9          9.92         10.35         0.54 o
  -5   2   9         13.49         13.42         0.71 o
  -4   2   9         21.78         24.43         1.05 o
  -3   2   9         27.72         27.26         0.91 o
  -2   2   9          7.50          9.52         0.55 o
  -1   2   9         31.45         28.65         0.95 o
   0   2   9          2.73          1.83         0.25 o
   1   2   9         23.21         20.56         0.74 o
   2   2   9         13.06         12.12         0.48 o
  -6   3   9          5.29          5.29         0.54 o
  -5   3   9          5.89          6.32         0.47 o
  -4   3   9         46.32         45.30         1.09 o
  -3   3   9         20.24         22.93         0.83 o
  -2   3   9        128.74        124.71         1.96 o
  -1   3   9          9.28         10.06         0.57 o
   0   3   9        125.26        118.42         1.85 o
   1   3   9          0.91          0.86         0.18 o
   2   3   9         43.20         40.32         1.03 o
  -6   4   9          1.99          1.78         0.32 o
  -5   4   9          1.40          1.01         0.28 o
  -4   4   9          3.92          3.05         0.37 o
  -3   4   9         35.32         37.33         1.03 o
  -2   4   9          1.99          1.25         0.23 o
  -1   4   9         87.17         88.93         1.62 o
   0   4   9          0.05          0.19         0.12 o
   1   4   9         45.72         45.35         1.02 o
   2   4   9          0.55          0.63         0.23 o
  -6   5   9          9.04          8.43         0.59 o
  -5   5   9          9.21          9.97         0.54 o
  -4   5   9         17.99         16.97         0.80 o
  -3   5   9         16.54         18.71         0.89 o
  -2   5   9         31.84         29.89         1.14 o
  -1   5   9          0.06          0.15         0.16 o
   0   5   9         19.02         17.35         0.66 o
   1   5   9         15.66         13.82         0.53 o
   2   5   9          3.26          3.34         0.39 o
  -5   6   9          8.85          8.46         0.54 o
  -4   6   9          2.25          1.37         0.25 o
  -3   6   9          1.92          2.56         0.34 o
  -2   6   9          0.06         -0.04         0.14 o
  -1   6   9         20.70         22.69         1.20 o
   0   6   9          5.47          5.17         0.63 o
   1   6   9          3.88          4.00         0.49 o
   2   6   9          3.40          2.66         0.32 o
  -5   7   9         44.00         45.86         0.97 o
  -4   7   9          4.24          5.48         0.41 o
  -3   7   9         59.25         62.48         1.43 o
  -2   7   9          1.25          1.16         0.23 o
  -1   7   9         11.22         10.26         0.57 o
   0   7   9          0.18          0.11         0.21 o
   1   7   9          0.98          1.22         0.27 o
  -5   8   9         14.66         14.90         0.72 o
  -4   8   9         27.69         34.88         1.36 o
  -3   8   9         37.12         44.91         1.70 o
  -2   8   9          4.18          4.52         0.57 o
  -1   8   9         36.63         41.11         1.63 o
   0   8   9          8.22          9.62         0.74 o
   1   8   9         10.96         12.21         0.69 o
  -4   9   9         43.77         61.64         1.60 o
  -3   9   9         29.83         33.57         1.33 o
  -2   9   9        112.00        139.32        11.63 o
  -1   9   9         25.99         25.64         1.17 o
   0   9   9         75.04         92.61         1.98 o
  -3  10   9         20.65         23.64         0.95 o
  -2  10   9          6.16          7.72         0.89 o
  -1  10   9         41.49         45.83         1.31 o
  -5   0  10         16.09         17.04         0.92 o
  -4   0  10         79.13         89.85         2.47 o
  -3   0  10         64.82         70.47         2.35 o
  -2   0  10         17.54         21.22         1.33 o
  -1   0  10         41.07         44.66         1.87 o
   0   0  10          5.32          4.60         0.59 o
   1   0  10          6.31          6.63         0.58 o
  -5   1  10          3.85          4.04         0.32 o
  -4   1  10         22.99         25.32         0.92 o
  -3   1  10          0.09          0.33         0.17 o
  -2   1  10         64.98         69.43         1.67 o
  -1   1  10          8.30          9.14         0.61 o
   0   1  10         27.93         29.19         1.29 o
   1   1  10          3.57          3.90         0.32 o
  -5   2  10          2.26          1.79         0.21 o
  -4   2  10          3.82          5.11         0.41 o
  -3   2  10          1.03          0.53         0.30 o
  -2   2  10          7.87         10.03         0.63 o
  -1   2  10          8.03          7.05         0.63 o
   0   2  10         20.43         21.90         0.84 o
   1   2  10         15.33         13.90         0.73 o
  -5   3  10          4.67          4.80         0.50 o
  -4   3  10         19.29         18.78         0.78 o
  -3   3  10          0.02          0.12         0.18 o
  -2   3  10          6.42          6.18         0.37 o
  -1   3  10         10.38         11.96         0.50 o
   0   3  10          0.88          0.89         0.14 o
   1   3  10          7.69          6.69         1.07 o
  -5   4  10         16.33         18.13         0.89 o
  -4   4  10         29.17         35.92         1.48 o
  -3   4  10         55.64         59.03         1.30 o
  -2   4  10         40.38         44.10         0.93 o
  -1   4  10         35.73         34.24         0.80 o
   0   4  10         13.78         13.59         0.46 o
  -5   5  10          4.62          4.85         0.41 o
  -4   5  10          0.16          0.42         0.13 o
  -3   5  10          0.01          0.11         0.10 o
  -2   5  10          6.01          7.24         0.45 o
  -1   5  10          5.39          5.71         0.46 o
   0   5  10         15.55         13.05         3.32 o
  -4   6  10          0.01          0.37         0.11 o
  -3   6  10          1.00          1.52         0.20 o
  -2   6  10          1.60          1.14         0.18 o
  -1   6  10          0.16          0.31         0.12 o
   0   6  10          0.02          0.15         0.13 o
  -3   7  10         16.21         19.18         0.87 o
  -2   7  10          0.45          0.69         0.20 o
  -1   7  10          0.12          0.03         0.10 o
  -2   8  10          6.29          9.74         0.57 o
  -3   1  11          5.39          7.34         0.38 o
  -2   1  11         63.00         79.65         1.28 o
  -1   1  11          5.24          5.44         0.46 o
  -3   2  11          1.72          2.73         0.34 o
  -2   2  11          2.39          1.37         0.26 o
  -3   3  11         11.10         11.53         0.64 o
  -2   3  11         41.90         37.17         1.14 o
                                                
